# Supplementary material for: Demonstration of non-destructive and isotope-sensitive material analysis using a short-pulsed laser-driven epi-thermal neutron source
Source: Nat Commun. 2022 Mar 4;13:1173. doi: 10.1038/s41467-022-28756-0 (PMC8897477; doi:10.1038/s41467-022-28756-0)
Supplement: Supplementary file 3 — Source Data [file 41467_2022_28756_MOESM3_ESM.zip]

Archive with 72 entries (64 files):
- Data/FastTraces/
- Data/FastTraces/Be_D_19053.csv
- Data/FastTraces/Be_D_19057.csv
- Data/FastTraces/LiF_D_19080.csv
- Data/FastTraces/LiF_D_19082.csv
- Data/FastTraces/LiF_D_19085.csv
- Data/FastTraces/LiF_ND_19088.csv
- Data/FastTraces/LiF_ND_19091.csv
- Data/FastTraces/LiFBe_D_19061.csv
- Data/FastTraces/LiFBe_D_19064.csv
- Data/FastTraces/LiFBe_D_19076.csv
- Data/FastTraces/LiFBe_D_19095.csv
- Data/FastTraces/LiFBe_D_19098.csv
- Data/FastTraces/LiFBe_ND_19068.csv
- Data/ModeratorWings/
- Data/ModeratorWings/noWings.csv
- Data/ModeratorWings/Wings.csv
- Data/Neutron Activation Analysis/
- Data/Neutron Activation Analysis/20211012_PHELIX_WOLFRAMTARGET.xlsx
- Data/Neutron Activation Analysis/Tungsten Neutron Activation Analysis english.xlsx
- Data/Neutron Radiography/
- Data/Neutron Radiography/3shots.tif
- Data/Neutron Radiography/Background.tiff
- Data/Neutron Radiography/Singleshot.tiff
- Data/NRI/
- Data/NRI/50meVto100meV.tif
- Data/NRI/above100meV.tif
- Data/NRI/below50meV.tif
- Data/NRS/
- Data/NRS/Shot37_19126.txt
- Data/NRS/Shot38_19130.txt
- Data/NRS/Shot39_19134.txt
- Data/NRS/Shot47_19167.txt
- Data/NRS/Shot48_19170.txt
- Data/NRS/Shot49_19173.txt
- Data/NRS/Shot50_19176.txt
- Data/NRS/Shot51_19179.txt
- Data/NRS/Shot52_19181.txt
- Data/NRS/Shot53_19185.txt
- Data/NRS/Shot54_19188.txt
- Data/NRS/Shot55_19191.txt
- Data/NRS/Shot56_19194.txt
- Data/NRS/Shot57_19201.txt
- Data/NRS/Shot58_19206.txt
- Data/NRS/Shot59_19209.txt
- Data/NRS/Shot60_19214.txt
- Data/Other Simulations/
- Data/Other Simulations/Mai2020MCPabove10eVtime.csv
- Data/Other Simulations/Mai2020MCPbelow10eVtime.csv
- Data/Other Simulations/Mai2020MCPbelow1eVtime.csv
- Data/Other Simulations/Mai2020MCPNeutronenTimeAll.csv
- Data/Other Simulations/Mai2020MCPNeutronenTimeAllSameRes.csv
- Data/Other Simulations/Mai2020MCPPhotonentime.csv
- Data/Other Simulations/PhitsResonanceSimulation.csv
- Data/Other Simulations/WolframSimIn.csv
- Data/Other Simulations/WolframSimOut.csv
- Data/TimeUncertainty/
- Data/TimeUncertainty/0025meV.csv
- Data/TimeUncertainty/0050meV.csv
- Data/TimeUncertainty/0100meV.csv
- Data/TimeUncertainty/0250meV.csv
- Data/TimeUncertainty/0500meV.csv
- Data/TimeUncertainty/0700meV.csv
- Data/TimeUncertainty/100000eV.csv
- Data/TimeUncertainty/10000eV.csv
- Data/TimeUncertainty/1000eV.csv
- Data/TimeUncertainty/100eV.csv
- Data/TimeUncertainty/10eV.csv
- Data/TimeUncertainty/1eV.csv
- Data/TimeUncertainty/500eV.csv
- Data/TimeUncertainty/50eV.csv
- Data/TimeUncertainty/5eV.csv
