# Supplementary material for: Demonstration of non-destructive and isotope-sensitive material analysis using a short-pulsed laser-driven epi-thermal neutron source
Source: Nat Commun. 2022 Mar 4;13:1173. doi: 10.1038/s41467-022-28756-0 (PMC8897477; doi:10.1038/s41467-022-28756-0)
Supplement: Supplementary file 3 — Source Data [file 41467_2022_28756_MOESM3_ESM.zip › Data/FastTraces/Be_D_19053.csv]

54.73948107906483	2648.72743038734
48.47172746687852	2907.780905098172
43.24335133742193	7177.483255527601
38.83271479362122	7954.20114188074
35.075107259399374	8785.548251205817
31.845847444126775	17679.305283362224
29.049019766157812	25896.748326421653
26.6097778086812	29363.341719760316
24.468969332830625	50731.28276566113
22.57930945982457	64835.67562522865
20.902608792530145	84837.57057949097
19.407734374149868	146573.45699409506
18.06908862766113	116678.55931338976
16.8654601969331	209161.61641930035
15.7791456392697	194714.21175143114
14.795270960695234	273602.682775362
13.901262372950782	312778.1358123414
13.086429705673822	259563.67097284956
12.341635736930812	287862.5512488554
11.65903167097622	398134.8067646316
11.031843990166863	376088.15132906905
10.454201534761069	586689.3008151368
9.92099432401028	621073.3006653982
9.427757602679776	889389.7250281012
8.970576069491813	813923.6592070388
8.546004355273908	976533.4817500237
8.151000662852312	977229.8404012229
7.78287112780356	1343639.3004561404
7.439222958652977	1747478.5352875895
7.117924802992775	1489262.7488500578
6.8170730895645875	2143292.317152482
6.534963335163525	2181437.122209029
6.270065594182938	2124062.8328497713
6.0210033792003514	2213965.7228783905
5.7865355013033195	3014915.5033778367
5.565540375707201	2573150.684150283
5.3570024165575205	1479507.5713660666
5.160000208136125	3900937.3114263164
4.9736961917152485	3544052.474345752
4.797327649537465	5185799.190886175
4.630198802368568	6160708.060624404
4.471673865836578	5594059.508422979
4.321170934573615	6377896.12506764
4.1781565830658565	8223289.352187157
4.042141088592643	13125162.5520793
3.912674195517752	6132930.058916126
3.7893413518194166	7628000.005918483
3.671760358501615	9764939.24859966
3.5595783808551005	6693703.777257448
3.452469277484056	3125164.213296167
3.350131209019537	13114540.442426657
3.252284493487082	8239311.332535878
3.158669679617333	17992563.93419361
3.0690458131273317	11845065.645233925
2.983188874152802	13509301.700255467
2.9008903667639743	21133325.927308507
2.8219560438642475	7985158.709853743
2.746204752790163	17112140.242387928
2.673467388721747	21183352.485431325
2.6035859445273672	9399379.421096405
2.5364126470055908	11998005.33793594
2.471809170661686	19007302.048364524
2.409645921133233	9976531.67038866
2.3498013813240277	19453740.098840635
2.2921615140128324	15007141.461996067
2.2366192154477176	22192808.795058418
2.1830738149977833	16937635.976001386
2.131430616471448	10614888.532168949
2.081600477186612	684118.7275483701
1.9870482840400427	11824047.261173567
1.9421723846604664	16767707.439442933
1.8988012244965375	13835542.890025502
1.8568682089173763	20326447.91003682
1.8163103904669242	16743544.521026036
1.7770682315483555	17088225.58781172
1.7023084906978738	30749880.301602427
1.666686987828598	21826227.030886535
1.6321729399029437	27922461.81051363
1.5987208730603015	17355408.639979556
1.5662876256371874	39442058.615944184
1.534832208392686	2209580.8511929116
1.5043156745066426	23316930.57927582
1.4747009985658224	20634447.46262154
1.4459529638430695	40685957.477722324
1.4180380572214517	16516089.556809142
1.3909243711761974	9179617.514489522
1.3389805157343062	14728274.243921008
1.2898949195058549	23139550.21066567
1.2663588398577303	11117309.711735575
1.2211800594579927	10090406.33943617
1.1783780147148946	27038357.0442654
1.157816479335338	6369202.337264221
1.1377887738004802	14040926.4816103
1.0626610930089555	3669152.17437257
1.027858890872153	5043781.856496415
0.7465889682971465	3483945.6704470785
