# Supplementary material for: Demonstration of non-destructive and isotope-sensitive material analysis using a short-pulsed laser-driven epi-thermal neutron source
Source: Nat Commun. 2022 Mar 4;13:1173. doi: 10.1038/s41467-022-28756-0 (PMC8897477; doi:10.1038/s41467-022-28756-0)
Supplement: Supplementary file 3 — Source Data [file 41467_2022_28756_MOESM3_ESM.zip › Data/FastTraces/Be_D_19057.csv]

62.351262939269986	377.6532859448106
54.73948107906483	720.7109565223482
48.47172746687852	1081.5750312745695
43.24335133742193	2446.984351118147
38.83271479362122	5088.407229937759
35.075107259399374	5553.546757519602
31.845847444126775	8905.319314543654
29.049019766157812	18095.28393401393
26.6097778086812	26563.102987726255
24.468969332830625	26812.771579636614
22.57930945982457	43955.956026014304
20.902608792530145	70850.41079792277
19.407734374149868	91918.92131615408
18.06908862766113	92870.50698919472
16.8654601969331	133179.06284714534
15.7791456392697	141526.45870616785
14.795270960695234	213673.99314251286
13.901262372950782	292244.18650625716
13.086429705673822	357156.16989083186
12.341635736930812	429130.63455304346
11.65903167097622	407826.1239383059
11.031843990166863	535749.5155836266
10.454201534761069	539859.7687133764
9.92099432401028	781893.3996648665
9.427757602679776	992501.8753260097
8.970576069491813	1213371.5101347447
8.546004355273908	1399071.4089348058
8.151000662852312	1647787.4545472448
7.78287112780356	1745724.645899355
7.439222958652977	1789205.6190208497
7.117924802992775	2665132.8417222183
6.8170730895645875	2995338.8635434713
6.534963335163525	2864108.59320678
6.270065594182938	3590941.1109453994
6.0210033792003514	3485143.663664153
5.7865355013033195	4604582.315350988
5.565540375707201	5482736.243491144
5.3570024165575205	5817294.213035228
5.160000208136125	6358946.277925859
4.9736961917152485	7177759.827789977
4.797327649537465	8959252.632159812
4.630198802368568	8602103.449451609
4.471673865836578	9499774.243798265
4.321170934573615	10396392.140617019
4.1781565830658565	11481959.875480965
4.042141088592643	12625904.174049653
3.912674195517752	14432697.566691678
3.7893413518194166	14422795.271661662
3.671760358501615	16225217.718311036
3.5595783808551005	14927701.729047006
3.452469277484056	14873493.37364132
3.350131209019537	21178589.315906126
3.252284493487082	22698005.51338871
3.158669679617333	22773591.17917447
3.0690458131273317	28671884.6994946
2.983188874152802	30127033.643076845
2.9008903667639743	37676138.563304335
2.8219560438642475	31223475.166809667
2.746204752790163	29317749.928334247
2.673467388721747	43071582.28489172
2.6035859445273672	30968932.044982478
2.5364126470055908	39530831.12920479
2.471809170661686	27906074.73928382
2.409645921133233	60782428.67153092
2.3498013813240277	49014227.745487005
2.2921615140128324	49445239.97722599
2.2366192154477176	41037451.90166807
2.1830738149977833	34959072.181761354
2.131430616471448	45800155.6501797
2.081600477186612	52231832.63378441
2.033499421269312	65111927.06310051
1.9870482840400427	51017310.04624074
1.9421723846604664	44927110.71317704
1.8988012244965375	53547027.15550445
1.8568682089173763	32081969.5658802
1.8163103904669242	72243490.69099568
1.7770682315483555	42973946.89239789
1.7390853849518635	118817681.7895041
1.7023084906978738	63467350.593062975
1.666686987828598	65071370.20799944
1.6321729399029437	37500949.29497308
1.5987208730603015	44028629.26234054
1.5662876256371874	71533440.42733295
1.534832208392686	76980808.47022198
1.5043156745066426	48788956.24486861
1.4747009985658224	77718531.96824113
1.4459529638430695	83975280.73384768
1.4180380572214517	115060934.42747499
1.3909243711761974	68175384.99970128
1.3645815122797558	90101066.10225959
1.3389805157343062	60783805.24718512
1.31409376548595	109382618.05633481
1.2898949195058549	50128840.43985522
1.2663588398577303	82619283.77111463
1.2434615272086376	154376203.73812324
1.2211800594579927	75005810.0219641
1.1994925341954286	86959120.36087333
1.1783780147148946	58575100.51961585
1.157816479335338	145451675.88595822
1.1377887738004802	137148054.58568826
1.1182765665442957	22520699.08082268
1.0992623066231317	114144774.1410353
1.0807291841442748	99873270.71808243
1.0626610930089555	107519264.96031818
1.0450425958306369	114556738.17891712
1.027858890872153	26624797.282091416
1.0110957808788044	232176407.9248314
0.9947396436795088	79537097.72493751
0.9787774044432354	58917302.442353174
0.9631965094865791	146237763.66389838
0.947984901531072	236948590.12908816
0.9331309963223475	172102011.47741893
0.9186236605232807	32320835.155683704
0.904452190805614	160551182.58520758
0.890606294062195	35070961.96104767
0.8770760686765016	208823561.0352857
0.8638519867798777	107503388.02151982
0.850924877443731	138597004.64403403
0.8382859107437071	114790977.1663926
0.8259265826515048	368986519.273981
0.8138387006999892	86877039.37845373
0.8020143703796521	98052635.55674028
0.7904459822233321	122861700.69630949
0.7791261995394052	192070807.62595835
0.768047946757406	62244571.95726231
0.7572043983493586	59523068.169589676
0.7260172571094472	313400278.46699387
0.7160489137183959	117770395.20647624
0.6873458087826521	82569637.78552051
0.6781609305502343	180057975.53229335
0.6691589982121968	74725174.52746236
0.6432033796761516	36736502.890583254
0.6187296293762756	56956018.24933496
0.6031819443827544	13085533.151801007
0.5211171623050177	24677623.454585247
0.48075649019301636	50201760.95313498
