# Supplementary material for: Demonstration of non-destructive and isotope-sensitive material analysis using a short-pulsed laser-driven epi-thermal neutron source
Source: Nat Commun. 2022 Mar 4;13:1173. doi: 10.1038/s41467-022-28756-0 (PMC8897477; doi:10.1038/s41467-022-28756-0)
Supplement: Supplementary file 3 — Source Data [file 41467_2022_28756_MOESM3_ESM.zip › Data/FastTraces/LiF_D_19080.csv]

71.73636656912618	181.2598353597751
62.351262939269986	752.5413250958788
54.73948107911144	2300.411583207734
48.47172746687852	4942.962922927229
43.24335133742193	5626.812090866379
38.83271479362122	9570.227486207743
35.075107259399374	13987.07501025436
31.845847444126775	21849.10040261041
29.049019766140077	24422.8372954713
26.6097778086812	43022.24404980835
24.468969332844267	53201.849046456606
22.57930945982457	93812.49726665141
20.902608792540832	88753.31366775474
19.407734374149868	120391.17099817283
18.06908862766113	211701.50676265563
16.865460196940717	216936.10062505642
15.7791456392697	329478.8773323934
14.795270960695234	327589.2062780085
13.901262372950782	406739.2942536224
13.086429705673822	515445.5689383976
12.341635736930812	608809.4219593983
11.65903167097622	625321.2122571118
11.031843990170842	869218.1428313091
10.454201534757317	1043340.1989940539
9.920994324013805	1124465.432094818
9.42775760268296	1348798.5648163005
8.970576069491813	1520669.658857187
8.546004355276636	1711133.5637690702
8.151000662852312	2257468.517011385
7.78287112780356	2446154.242360385
7.43922295865525	2652814.7857106864
7.117924802992775	3509638.8275930486
6.8170730895645875	4250127.993219874
6.534963335163525	4473595.864935104
6.270065594182938	5067139.949486119
6.021003379198646	4963774.395638159
5.7865355013033195	5715317.969063615
5.565540375708679	7294625.7392690005
5.3570024165575205	9477702.261341365
5.160000208136125	8837763.157420903
4.973696191716499	11264607.888010912
4.797327649537465	13266411.793400304
4.630198802368568	13811761.210744396
4.471673865836578	12833946.901606636
4.321170934573615	13204616.259997701
4.1781565830658565	16242818.154813137
4.042141088592643	22309230.155623924
3.912674195517752	25730427.789648402
3.7893413518186208	22327746.750990495
3.671760358502297	28669005.17585627
3.5595783808558963	29607126.877349876
3.452469277484056	29476507.301312312
3.350131209020219	38387075.9756006
3.252284493487082	46957197.33382853
3.158669679617333	41278082.47218364
3.069045813128014	52391935.6255702
2.983188874152802	44313545.1594083
2.9008903667639743	56921976.981855154
2.8219560438642475	54597411.20918621
2.746204752790163	60840304.81427316
2.673467388721747	71925654.1966582
2.6035859445273672	49805962.82900229
2.536412647005932	70959222.37292254
2.4718091706611176	73209539.20571081
2.409645921133688	80794144.54732496
2.3498013813243688	83404832.55706793
2.2921615140128324	74902923.4747598
2.2366192154481723	77024471.03308345
2.1830738149977833	74114940.27434476
2.131430616471448	67092318.41263303
2.081600477186953	60372898.69891328
2.033499421269312	108796298.1608056
1.9870482840400427	58969076.40643399
1.9421723846601253	73371353.83891594
1.8988012244965375	75150125.02488479
1.8568682089171489	63232580.51230033
1.8163103904669242	90945428.6327192
1.7770682315484692	71887275.31945844
1.7390853849518635	161815810.86118704
1.7023084906978738	115630532.51723528
1.6666869878288253	128253679.5796786
1.6321729399029437	93432736.69099618
1.5987208730603015	94268864.23364295
1.5662876256371874	122698417.79544991
1.534832208392686	108038069.22795042
1.5043156745066426	95559831.14949417
1.4747009985658224	185239025.80815896
1.4459529638430695	127955759.76814903
1.418038057221338	161481302.35002917
1.3909243711764248	148012056.63192487
1.3645815122798695	84409465.79316965
1.3389805157343062	157786978.2653663
1.31409376548595	150363020.7172474
1.2898949195058549	170702739.9644244
1.2663588398577303	179370459.0554126
1.2434615272087512	222346508.55306318
1.2211800594579927	146909118.12445617
1.1994925341954286	188792454.0678835
1.1783780147148946	177832916.80561537
1.157816479335338	234975406.96884152
1.1377887738004802	245589039.27535337
1.1182765665442957	261559689.7730252
1.0992623066232454	223568122.2758684
1.080729184144161	195615434.59593797
1.0626610930090692	325383106.75428003
1.0450425958307505	284888750.93251663
1.027858890872153	271611094.3557957
1.0110957808788044	249936303.4606497
0.9947396436795088	382864472.76393116
0.9787774044432354	283607807.9406914
0.9631965094865791	284795239.2959311
0.947984901531072	333643185.20922047
0.9331309963223475	263972277.14422086
0.9186236605232807	329718844.8081097
0.904452190805614	182768814.21487918
0.8906062940623087	258680573.49740326
0.8770760686765016	294040821.31805325
0.8638519867799914	517484659.9596633
0.850924877443731	586005137.3244047
0.8382859107437071	485350332.8674704
0.8259265826516184	718594167.6020432
0.8138387006999892	640798002.4578102
0.8020143703796521	299751794.65887964
0.7904459822233321	303654344.2321703
0.7791261995394052	441260433.93178535
0.768047946757406	459110918.8204485
0.7572043983493586	78848768.60122102
0.7465889682972602	454871503.94833326
0.7361953000737458	453230944.998697
0.7260172571095609	591065725.3652067
0.7160489137183959	487471281.39216655
0.7062845464579368	689992581.7434189
0.6967186258985976	579610676.5135831
0.6873458087826521	142423563.39807364
0.6781609305502343	655876707.5263723
0.6691589982123105	671961613.0479224
0.6603351835539115	545632150.0191493
0.651684816650004	460275536.78008723
0.6432033796761516	33742539.14755313
0.6348865010000964	753245554.949299
0.6267299495402767	529081270.8514124
0.6187296293762756	354036035.8056068
0.6108815745976699	838948444.4762096
0.6031819443827544	445986963.4323161
0.5956270182921344	424332478.22339964
0.5882131917676361	653876945.0980133
0.5809369718263042	270928800.4208983
0.5737949729408456	318680228.4141461
0.566783913095378	521547900.4279824
0.5599006100095494	298192442.56170875
0.5531419775230688	635634812.5443648
0.5465050221314414	553781502.9807161
0.539986839666426	594901380.3659296
0.5335846121149643	71592336.08033052
0.5272956045699857	1841190778.4307582
0.5211171623050177	51213011.763773985
0.5150467079691907	225215190.17571345
0.5090817388966116	39894214.60042814
0.5032198245227164	110549158.81125854
0.4917957833466744	53348857.83050452
0.486229134102814	299210176.30627775
0.48075649019301636	337821256.48629916
0.4753757462881367	1672082146.8070366
0.4700848556828987	1552545007.105791
0.4648818283487799	706342501.4553019
0.4597647290592022	1428153247.0299838
0.45473167558895966	1555430184.8492098
0.4497808369812901	954540730.1993549
0.44491043188031654	103723587.91769014
0.44011872692726683	590988163.3507911
0.43540403521672033	717902870.9989198
0.4307647148101523	1873652400.870176
0.4261991673046168	826219155.5993431
0.4217058364549757	1194678471.3467991
0.4172832068458092	811578024.8063594
0.41292980261323464	811507317.0990547
0.4044249572247054	1739934041.7334304
0.4002707512239567	932373374.6242682
0.396180238659781	426932293.8336221
0.3881851437017758	950264601.1301786
0.38042969405171334	162132190.70339882
0.37663885381425644	210800585.14232045
0.37290440515300816	106663615.69718014
0.3656002571559611	1338138187.4333649
0.3620284126632214	1491451580.4838998
0.3585086678558582	162936370.91718185
0.3516214674513094	391118909.844042
0.3482520669584801	257244621.20838392
0.3321102036937873	1477702825.8108754
0.3290167458420683	266595571.5126027
0.32596631624187467	274598513.2874052
0.322958120443559	66351445.110159226
0.308524092908101	179883209.79297078
0.30302027290656497	65487868.28720395
0.28736453177236854	1225751767.4443777
0.28241485732201	477697523.83399814
0.27998784606870686	497225527.5373422
0.2775919912953668	484480390.833791
0.26384218055375186	147279575.0180322
0.2552355689429078	55783963.17903259
0.23362658304074557	44014840.02012973
0.19933632534446133	616971462.3737584
