# Supplementary material for: Demonstration of non-destructive and isotope-sensitive material analysis using a short-pulsed laser-driven epi-thermal neutron source
Source: Nat Commun. 2022 Mar 4;13:1173. doi: 10.1038/s41467-022-28756-0 (PMC8897477; doi:10.1038/s41467-022-28756-0)
Supplement: Supplementary file 3 — Source Data [file 41467_2022_28756_MOESM3_ESM.zip › Data/FastTraces/LiF_D_19082.csv]

83.5178253056938	55.44000175495171
71.73636656905524	240.33034680912039
62.351262939212916	1013.3223925146175
54.73948107906483	1375.437095446117
48.47172746683975	3568.0484818260043
43.24335133742193	5060.98823196975
38.83271479362122	10373.158339534559
35.07510725937584	15059.605531079242
31.845847444126775	19129.848046684216
29.049019766140077	39396.17267716206
26.6097778086812	45667.685293665214
24.468969332844267	79350.54748498129
22.579309459812634	81918.29052414688
20.902608792530145	130153.78081725548
19.407734374140205	184423.3974095326
18.06908862766113	234029.56425179265
16.8654601969331	267089.5892789425
15.779145639262765	303151.4857104051
14.795270960695234	352187.3288016928
13.901262372944984	410264.88985311886
13.086429705673822	428880.1142758911
12.341635736930812	632556.4330956092
11.659031670971785	630572.1363645764
11.031843990170842	702593.8308978286
10.454201534753565	959472.0683378519
9.920994324013805	1241534.8308824617
9.427757602679776	1317318.318349231
8.97057606948897	1343521.4804188374
8.546004355273908	1611842.2340225407
8.151000662849697	2080939.9482679116
7.78287112780356	2316969.9309628643
7.439222958652977	3038284.3215489206
7.117924802990615	3312351.920539461
6.8170730895645875	4546267.173407067
6.534963335161706	4204850.954658723
6.270065594182938	4415879.49370819
6.021003379201943	5799170.7693837425
5.78653550130025	5775453.541203447
5.565540375708679	7640779.734709558
5.357002416556156	8866340.96263327
5.160000208136125	10833689.565765107
4.9736961917152485	9651007.001624564
4.797327649536328	11872003.691427719
4.630198802368568	12850095.65672897
4.471673865835442	14795839.56320846
4.321170934573615	16467656.406163817
4.1781565830658565	14959159.975834284
4.042141088591734	23454954.241939858
3.912674195517752	22044558.920633662
3.7893413518186208	25740825.037502877
3.671760358502297	27774006.898877498
3.5595783808551005	31193074.586550873
3.45246927748326	35371359.75219323
3.350131209019537	35210325.026914455
3.2522844934865134	47429942.12424924
3.158669679617333	41752395.660822384
3.0690458131273317	48429619.247537605
2.9831888741522334	68100153.22210355
2.9008903667639743	47300043.23810609
2.8219560438637927	50282467.420552135
2.746204752790163	58769943.287354186
2.673467388721747	72752096.53878598
2.6035859445269125	56295521.50908652
2.536412647005932	75551161.59697568
2.471809170660663	74092327.16345511
2.409645921133688	68572910.88337362
2.3498013813240277	98253201.19378942
2.292161514012605	80646522.09779122
2.2366192154477176	73827952.25837618
2.1830738149973286	96232415.25363345
2.131430616471448	77678382.79997587
2.081600477186612	88586691.57249571
2.0334994212690845	103724549.74494405
1.9870482840400427	97037368.46490087
1.9421723846601253	69469976.90733472
1.8988012244965375	101246674.77052496
1.8568682089177173	59615998.58646881
1.8163103904665832	92759952.28614753
1.7770682315483555	99075494.62292187
1.7390853849517498	164800127.41248474
1.7023084906978738	146322587.90891138
1.666686987828598	120918220.50627458
1.6321729399027163	81894551.76738039
1.5987208730603015	103863412.49233615
1.56628762563696	115680691.21510881
1.534832208392686	110193620.37212782
1.5043156745066426	118813424.06841002
1.474700998565595	222280914.74270675
1.4459529638430695	143527238.7615843
1.418038057221338	164703140.55485943
1.3909243711764248	180505529.64276624
1.3645815122797558	134017885.91450709
1.3389805157340788	148023908.75122035
1.31409376548595	186952457.7500444
1.2898949195056275	212241657.7173954
1.2663588398577303	201198810.51985666
1.2434615272086376	337126663.6674921
1.221180059457879	118929594.69644284
1.1994925341954286	193296262.11784557
1.1783780147146672	204739065.64786774
1.157816479335338	292154477.9094461
1.1377887738005938	227419748.0323062
1.1182765665440684	237501154.0606019
1.0992623066232454	253725636.65328473
1.0807291841440474	94716774.57282628
1.0626610930090692	245460083.8732086
1.0450425958306369	261526216.45441252
1.0278588908720394	318396957.1696693
1.0110957808788044	292988615.55999523
0.9947396436793952	347648195.33436114
0.9787774044432354	257521263.0733524
0.9631965094865791	294411917.48917556
0.9479849015309583	349225058.74935764
0.9331309963223475	199772820.26330048
0.9186236605232807	340852457.9688703
0.904452190805614	279927773.5050244
0.8906062940623087	320308280.7831703
0.8770760686763879	476731763.56418663
0.8638519867798777	281044432.00653803
0.8509248774436173	524639174.6896062
0.8382859107437071	434524856.2643089
0.8259265826515048	643343593.7863947
0.8138387006998755	793460845.253875
0.8020143703796521	371164253.698685
0.7904459822233321	249255430.24244875
0.7791261995394052	316692644.70218545
0.768047946757406	392615946.7321014
0.7572043983492449	482077989.4419041
0.7465889682972602	563239471.1152558
0.7361953000736321	586789371.752736
0.7260172571095609	1002824738.2392676
0.7160489137183959	416868758.2993741
0.7062845464579368	606122264.9260875
0.6967186258984839	201138980.6946042
0.6873458087826521	520819012.66398305
0.6781609305502343	365292258.73737603
0.6691589982121968	574638576.5735257
0.6603351835539115	577151475.3471085
0.651684816650004	923822140.8873066
0.6432033796760379	681874454.557132
0.6348865010000964	810267249.0667315
0.6267299495403904	569133429.3715783
0.6187296293761619	392904455.26837564
0.6108815745976699	489894209.7717176
0.6031819443826407	896570557.742616
0.5956270182921344	279858558.5798846
0.5882131917675224	500368125.01480126
0.5809369718263042	1212643053.3298976
0.5737949729408456	643335145.1957268
0.566783913095378	343974715.9055556
0.5599006100095494	601975463.8884909
0.5531419775230688	683753216.4378631
0.5465050221314414	614579301.9855425
0.539986839666426	660213591.6919814
0.5335846121149643	75968800.57180162
0.5211171623050177	803123342.5064244
0.5150467079691907	454652765.2279773
0.5090817388966116	806188464.3933982
0.5032198245227164	442530138.395533
0.497458603905784	452821241.6050186
0.4917957833465607	595153457.84668
0.4862291341027003	358964377.5186094
0.48075649019301636	204349389.7770058
0.4700848556828987	1188058456.5921028
0.4648818283487799	147813886.62986872
0.4597647290592022	649473234.0132496
0.45473167558895966	707354252.4490771
0.4497808369812901	1489128053.031262
0.44491043188031654	1157127903.3862162
0.44011872692726683	709012309.6498611
0.43540403521672033	861272702.6295501
0.4307647148101523	852070382.9999083
0.42619916730450313	991220447.6007626
0.4217058364549757	787922235.7960312
0.4172832068458092	1638371696.3697462
0.41292980261323464	1062130515.9082632
0.4086441862112906	1947381328.0136626
0.4044249572247054	364110063.68497443
0.4002707512239567	1882227094.3051016
0.396180238659781	1016613283.1365736
0.3921521238000878	360991886.1829252
0.3881851437017758	2942640460.364098
0.3842780672198387	2667862859.9991894
0.38042969405171334	1808727268.949777
0.37663885381425644	223373832.21390167
0.36922523488249226	1543185231.6969461
0.3656002571559611	1360605082.7269614
0.3585086678558582	3609139401.679879
0.3550400141997443	263909472.94534943
0.3449308749859483	151767279.61820102
0.3352475030187634	1796661527.2431843
0.3321102036937873	283224374.6175144
0.32596631624187467	577646877.6325464
0.3229581204434453	1077493262.410619
0.3170653432225663	2597153560.876877
0.3141792621828472	743795202.1050816
0.31133241475561135	358185145.6096294
0.3057536045097322	194257354.6322976
0.29503667587164273	864238777.7143418
0.2924455002217883	113479039.84996457
0.2728916380792725	529369326.0636582
0.2683096824493987	1171465766.8499126
0.2660618648169475	1286840471.005001
0.2594853514187889	1428875214.2979794
0.25314972752551057	617940292.8608204
0.24905403639968426	740550372.5689653
0.24505695572588593	1440830672.3944693
0.24309440789511427	347395058.1425233
0.21627804063120948	2004434217.4985788
0.21465029452861017	709247028.0523437
0.2098758221454773	245383179.49222618
0.19366645275113115	461149227.1964144
0.18560473916284081	317684848.8177401
0.17324478667114818	1379590945.972129
0.16977706749662502	129748457.74205051
