# Supplementary material for: Demonstration of non-destructive and isotope-sensitive material analysis using a short-pulsed laser-driven epi-thermal neutron source
Source: Nat Commun. 2022 Mar 4;13:1173. doi: 10.1038/s41467-022-28756-0 (PMC8897477; doi:10.1038/s41467-022-28756-0)
Supplement: Supplementary file 3 — Source Data [file 41467_2022_28756_MOESM3_ESM.zip › Data/FastTraces/LiF_D_19085.csv]

62.351262939212916	955.9785187394202
54.73948107906483	672.7961961001287
48.47172746683975	3421.5386401663677
43.24335133742193	6145.6541927058815
38.83271479362122	13144.212585459747
35.07510725937584	19063.137224516493
31.845847444126775	23931.63811920358
29.049019766140077	49145.133853422834
26.6097778086812	76784.98088078757
24.468969332844267	107216.58412710992
22.579309459812634	162968.98526636235
20.902608792530145	195176.91804634134
19.407734374140205	263835.562142484
18.06908862766113	372050.3159467518
16.8654601969331	437606.46927483025
15.779145639262765	567164.036744278
14.795270960695234	573696.4893840513
13.901262372944984	833770.3467227478
13.086429705673822	842643.756624393
12.341635736930812	1151829.6411205754
11.659031670971785	1178722.0729148516
11.031843990170842	1504639.5915201847
10.454201534753565	1919994.6053269706
9.920994324013805	2304356.031220294
9.427757602679776	2678370.18145913
8.97057606948897	3114176.085678848
8.546004355273908	3566377.942114439
8.151000662849697	3972999.968998524
7.78287112780356	4711675.474815014
7.439222958652977	5809376.414841109
7.117924802990615	6856137.142692277
6.8170730895645875	7913165.570463739
6.534963335161706	9031403.387754237
6.270065594182938	9709483.569764754
6.021003379201943	11020066.75306737
5.78653550130025	13289252.215086855
5.565540375708679	15577252.124627847
5.357002416556156	17058307.819546856
5.160000208136125	17124276.048293427
4.9736961917152485	20188593.681260563
4.797327649536328	23270362.6031651
4.630198802368568	27378159.333562
4.471673865835442	29025680.223971225
4.321170934573615	27375020.985801917
4.1781565830658565	34351182.82377173
4.042141088591734	47890287.42781213
3.912674195517752	42189754.79542754
3.7893413518186208	50497334.86671251
3.671760358502297	44971536.944180585
3.5595783808551005	52268274.15259876
3.45246927748326	59720152.108019754
3.350131209019537	65110712.61691788
3.2522844934865134	69781974.77203228
3.158669679617333	70014371.05025804
3.0690458131273317	78955160.09576759
2.9831888741522334	102914543.18867321
2.9008903667639743	92204064.69975348
2.8219560438637927	83524615.19896802
2.746204752790163	109503014.93034399
2.673467388721747	101661523.36762638
2.6035859445269125	101209380.29037237
2.536412647005932	118115173.96163501
2.471809170660663	126695918.26058468
2.409645921133688	141866751.8585161
2.3498013813240277	164760544.4746313
2.292161514012605	161591719.1302631
2.2366192154477176	135247578.40262318
2.1830738149973286	161531870.00009805
2.131430616471448	141508367.96542692
2.081600477186612	161380270.0169663
2.0334994212690845	214590099.71906924
1.9870482840400427	162883043.9096187
1.9421723846601253	149592467.48461238
1.8988012244965375	159846070.8854379
1.8568682089177173	119541372.55620144
1.8163103904665832	208326594.30435625
1.7770682315483555	160126223.45386392
1.7390853849517498	354870686.6749073
1.7023084906978738	255410519.8666481
1.666686987828598	261865547.52235505
1.6321729399027163	151073932.63224754
1.5987208730603015	200512079.14970186
1.56628762563696	222681097.54911304
1.534832208392686	176757060.66368848
1.5043156745066426	259023918.34242502
1.474700998565595	396104686.39313805
1.4459529638430695	287864285.0339719
1.418038057221338	290620532.3550567
1.3909243711764248	304022766.3956357
1.3645815122797558	268791926.233194
1.3389805157340788	258149398.70806605
1.31409376548595	277119578.7600303
1.2898949195056275	351630776.7482803
1.2663588398577303	421082136.69621795
1.2434615272086376	540771039.0768726
1.221180059457879	286686145.6058839
1.1994925341954286	313902773.3642636
1.1783780147146672	389245705.31913227
1.157816479335338	382094892.2085753
1.1377887738005938	408337721.6183142
1.1182765665440684	540692948.8009073
1.0992623066232454	339299739.1599333
1.0807291841440474	318091409.54848844
1.0626610930090692	492795935.6354798
1.0450425958306369	463259274.71082044
1.0278588908720394	639227054.5358009
1.0110957808788044	622828919.9819012
0.9947396436793952	744880826.0448672
0.9787774044432354	482775868.03715885
0.9631965094865791	473054496.3654386
0.9479849015309583	830393542.0522588
0.9331309963223475	475023357.2004283
0.9186236605232807	684658595.6985362
0.904452190805614	476055480.76234466
0.8906062940623087	495181305.3078488
0.8770760686763879	788148050.902227
0.8638519867798777	755002135.4105935
0.8509248774436173	1054527887.1258888
0.8382859107437071	873397566.722423
0.8259265826515048	1193609144.9569638
0.8138387006998755	1472124895.948606
0.8020143703796521	688628987.3345811
0.7904459822233321	1078684397.5896795
0.7791261995394052	779836564.2388877
0.768047946757406	1230602520.3972642
0.7572043983492449	645431280.1108243
0.7465889682972602	870741324.0601468
0.7361953000736321	1073147761.1132104
0.7260172571095609	2017519910.4725068
0.7160489137183959	746408685.4800057
0.7062845464579368	886675577.2738225
0.6967186258984839	1372386212.1121376
0.6873458087826521	1165834603.01453
0.6781609305502343	526543440.7675946
0.6691589982121968	900192375.4848228
0.6603351835539115	1162664835.7933857
0.651684816650004	1142382823.735989
0.6432033796760379	1068181305.7009659
0.6348865010000964	1869521004.9024749
0.6267299495403904	984629397.4013007
0.6187296293761619	1593161818.8830736
0.6108815745976699	1588921592.3950768
0.6031819443826407	1605320710.9500158
0.5956270182921344	1718435793.9007895
0.5882131917675224	1216876306.0147185
0.5809369718263042	1330130128.5478494
0.5737949729408456	1825579098.415795
0.566783913095378	1172804221.3309498
0.5599006100095494	1952445637.4168167
0.5531419775230688	1380271952.453185
0.5465050221314414	1743979225.1400588
0.539986839666426	1605614419.6138606
0.5335846121149643	2266385309.550846
0.5272956045699857	4569751273.863275
0.5211171623050177	1157646563.8402545
0.5150467079691907	1105698284.5453784
0.5090817388966116	1082357058.7725852
0.5032198245227164	896674229.7807313
0.497458603905784	733808952.2104417
0.4917957833465607	1205926381.3101666
0.4862291341027003	1223912449.939703
0.48075649019301636	1658539921.2565992
0.4753757462881367	1186131104.2432854
0.4700848556828987	2889313115.10848
0.4648818283487799	1588351648.491335
0.4597647290592022	2214421337.588607
0.45473167558895966	1928858406.87816
0.4497808369812901	1716683224.220271
0.44491043188031654	2344623973.6089153
0.44011872692726683	1449335706.7068248
0.43540403521672033	2348572992.004849
0.4307647148101523	1160059517.6805604
0.42619916730450313	4056338750.1311593
0.4217058364549757	2686472236.162483
0.4172832068458092	2655025222.7191844
0.41292980261323464	2896284807.3907366
0.4086441862112906	3155783608.5577855
0.4044249572247054	2345742416.100825
0.4002707512239567	759241190.0996081
0.396180238659781	2078121791.5524266
0.3921521238000878	3879081124.132891
0.3881851437017758	2543004666.376222
0.3842780672198387	2305544219.0821753
0.38042969405171334	2197258421.9011245
0.37663885381425644	1902712993.7827973
0.37290440515300816	3828212422.9846306
0.36922523488249226	3154519925.7055964
0.3656002571559611	3281641792.2129126
0.3620284126632214	611691681.1128978
0.3550400141997443	3348612212.289437
0.3516214674513094	1792330930.3095083
0.34165697606158574	2113114081.72286
0.33842947634536813	3232146744.155909
0.3352475030187634	2446082326.4281635
0.3321102036937873	2413608897.1719494
0.3290167458420683	1199677481.01071
0.32596631624187467	3721431834.861927
0.3229581204434453	4374924674.341968
0.3199913822512599	1819649014.5148728
0.3170653432225663	3535919998.2585363
0.3141792621828472	1591111812.0483768
0.31133241475561135	1522122513.725459
0.308524092908101	1608089034.875255
0.3057536045097322	1629306588.254365
0.30302027290656497	2593330611.7028284
0.2976624483804926	1777693466.1434789
0.29503667587164273	5567771288.73223
0.2924455002217883	3723260676.5008774
0.28988831620438305	2953406322.3680825
0.2848735677142713	707505345.2637212
0.2775919912953668	2314846637.274611
0.2728916380792725	2250540052.6208224
0.27058611097129415	2342548107.430067
0.2683096824493987	2505976125.914664
0.2660618648169475	2587879931.0927234
0.26384218055375186	2626066207.246995
0.2594853514187889	2873958411.4380836
0.2573473001395996	2561304554.7550488
0.2552355689427941	2600602890.0889554
0.25314972752551057	886622486.2399551
0.24704336903425883	1506628485.4768555
0.24309440789511427	1122910852.9708674
0.23179948935069206	334036941.65451634
