# Supplementary material for: Demonstration of non-destructive and isotope-sensitive material analysis using a short-pulsed laser-driven epi-thermal neutron source
Source: Nat Commun. 2022 Mar 4;13:1173. doi: 10.1038/s41467-022-28756-0 (PMC8897477; doi:10.1038/s41467-022-28756-0)
Supplement: Supplementary file 3 — Source Data [file 41467_2022_28756_MOESM3_ESM.zip › Data/FastTraces/LiF_ND_19088.csv]

48.47172746683975	520.1066972271007
38.83271479362122	1708.7580868751536
31.845847444126775	982.9085497565624
29.049019766140077	10050.14571245832
26.6097778086812	3885.4326142957375
24.468969332844267	12659.249076874223
22.579309459812634	22651.228378143558
20.902608792530145	8146.985911076695
19.407734374140205	41865.553237608474
18.06908862766113	34304.53609072984
16.8654601969331	56343.687721954186
15.779145639262765	39120.14962708633
14.795270960695234	44084.21049052798
13.901262372944984	95196.55401656948
13.086429705673822	121617.97946648346
12.341635736930812	284962.91770083125
11.659031670971785	187826.6995371073
11.031843990170842	248702.90664557816
10.454201534753565	337762.0841032221
9.920994324013805	254901.94239738357
9.427757602679776	338151.8162942973
8.97057606948897	617287.6129556613
8.546004355273908	683946.5256217556
8.151000662849697	581890.463953349
7.78287112780356	963071.9527481943
7.439222958652977	824239.9578684588
7.117924802990615	1695145.8897792604
6.8170730895645875	2120994.112367948
6.534963335161706	1849301.4179618582
6.270065594182938	2441495.079958937
6.021003379201943	2967845.6607983215
5.78653550130025	3465376.2646236806
5.565540375708679	4195097.126201656
5.357002416556156	4902134.813213459
5.160000208136125	3836153.1951783733
4.9736961917152485	4330119.872230736
4.797327649536328	6617479.457170199
4.630198802368568	6067397.107899667
4.471673865835442	7305343.907453821
4.321170934573615	7516330.879357332
4.1781565830658565	10291595.10641356
4.042141088591734	8362725.72588281
3.912674195517752	10872085.778912647
3.7893413518186208	10605052.50855851
3.671760358502297	8379420.994511098
3.5595783808551005	11576328.273942307
3.45246927748326	16778573.38164486
3.350131209019537	25468487.302683223
3.2522844934865134	27295669.110800397
3.158669679617333	21551078.667223148
3.0690458131273317	24997621.536494948
2.9831888741522334	33656254.685455844
2.9008903667639743	30942892.501888167
2.8219560438637927	32136279.96555487
2.746204752790163	41286820.045727275
2.673467388721747	40941385.033170894
2.6035859445269125	23366867.266603507
2.536412647005932	51977650.53854694
2.471809170660663	40112554.61449297
2.409645921133688	44693185.22727014
2.3498013813240277	64447018.94065321
2.292161514012605	46543061.919014335
2.2366192154477176	34153398.39506343
2.1830738149973286	47318595.68133607
2.131430616471448	42835010.69209885
2.081600477186612	59611052.865253955
2.0334994212690845	47482215.23756528
1.9870482840400427	31948586.58483352
1.9421723846601253	36525074.110547036
1.8988012244965375	43532938.16781301
1.8568682089177173	43424312.02122112
1.8163103904665832	30357522.278087813
1.7770682315483555	51760537.2233474
1.7390853849517498	86646594.24000515
1.7023084906978738	66982413.84217743
1.666686987828598	88076869.59034647
1.6321729399027163	46511852.71690271
1.5987208730603015	46894317.032621674
1.56628762563696	65700625.47805732
1.534832208392686	36063034.233634405
1.5043156745066426	73365700.60346684
1.474700998565595	50834796.778572634
1.4459529638430695	76107167.77205983
1.418038057221338	80329337.13786362
1.3909243711764248	59073992.562123634
1.3645815122797558	71064710.91184689
1.3389805157340788	91402784.31917071
1.31409376548595	99133949.73423214
1.2898949195056275	94031362.17228904
1.2663588398577303	124237575.12736394
1.2434615272086376	83284981.75923681
1.221180059457879	96856800.6747058
1.1994925341954286	56878959.246321835
1.1783780147146672	66611395.56058194
1.157816479335338	129435869.58620766
1.1377887738005938	73990504.68480134
1.1182765665440684	161605736.39430124
1.0992623066232454	98906482.65735212
1.0807291841440474	44111692.10973933
1.0626610930090692	118292123.20121436
1.0450425958306369	95138863.2902768
1.0278588908720394	153441861.05775058
1.0110957808788044	106584357.85095851
0.9947396436793952	96838798.17268771
0.9787774044432354	71733579.96655338
0.9631965094865791	160890009.44534126
0.9479849015309583	132879929.6260139
0.9331309963223475	112569943.86302951
0.9186236605232807	140607310.17723423
0.904452190805614	133337045.50005905
0.8906062940623087	251664861.89404184
0.8770760686763879	229746570.69139603
0.8638519867798777	130888594.03128743
0.8509248774436173	87592410.70146869
0.8382859107437071	274190045.56077766
0.8259265826515048	107410995.9914017
0.8138387006998755	132474187.1874922
0.8020143703796521	119382019.90905666
0.7904459822233321	293467798.10463154
0.7791261995394052	74534926.87926519
0.7572043983492449	263445627.25849718
0.7465889682972602	442534870.9833957
0.7361953000736321	330649817.8830215
0.7260172571095609	14559675.203632936
0.7160489137183959	7407963.322825994
0.7062845464579368	341543705.73216623
0.6967186258984839	10894961.73983647
0.6873458087826521	242556907.5539324
0.6781609305502343	8364975.470019736
0.6691589982121968	267621866.14874032
0.6603351835539115	268792178.5618817
0.651684816650004	297140018.51525086
0.6432033796760379	83222459.96081424
0.6267299495403904	13032817.04455023
0.6187296293761619	172055903.60382968
0.6108815745976699	214528468.18696532
0.6031819443826407	5411059.302127499
0.5809369718263042	461409969.17451364
0.5737949729408456	20709021.403617058
0.566783913095378	253464015.5353486
0.5599006100095494	263609717.3190148
0.5531419775230688	213002112.70282254
0.5465050221314414	9980457.444803277
0.5335846121149643	673782940.7041899
0.5272956045699857	311212513.8497458
0.5150467079691907	3754655.577690319
0.4917957833465607	9660594.463832233
0.48075649019301636	3813408.0497668274
0.4497808369812901	463891669.9114828
0.44491043188031654	37248060.66779551
0.44011872692726683	38404599.44764625
0.43540403521672033	6160355.406602997
0.4002707512239567	60589074.720329836
0.396180238659781	4068227.720048879
0.34165697606158574	84071269.81894633
0.33842947634536813	28952510.53931574
0.3290167458420683	2389137.5583206005
