# Supplementary material for: Demonstration of non-destructive and isotope-sensitive material analysis using a short-pulsed laser-driven epi-thermal neutron source
Source: Nat Commun. 2022 Mar 4;13:1173. doi: 10.1038/s41467-022-28756-0 (PMC8897477; doi:10.1038/s41467-022-28756-0)
Supplement: Supplementary file 3 — Source Data [file 41467_2022_28756_MOESM3_ESM.zip › Data/FastTraces/LiF_ND_19091.csv]

43.24335133742193	1395.436178910238
38.83271479362122	349.55042202163077
35.07510725937584	502.6145977049144
31.845847444126775	4922.014164181196
29.049019766140077	11138.45235108417
26.6097778086812	13182.33672571024
24.468969332844267	12013.872142778226
22.579309459812634	25045.653494951788
20.902608792530145	35226.26836605382
19.407734374140205	19656.924222437276
18.06908862766113	46101.79218996785
16.8654601969331	30239.39485494457
15.779145639262765	55825.890085183724
14.795270960695234	73736.73501567346
13.901262372944984	118514.6473601559
13.086429705673822	132617.38128802454
12.341635736930812	204195.3060299142
11.659031670971785	244326.2674675792
11.031843990170842	192607.66061782013
10.454201534753565	237956.99439073913
9.920994324013805	317148.91310057347
9.427757602679776	368611.6660394868
8.97057606948897	509997.982998755
8.546004355273908	668492.1768485499
8.151000662849697	692599.0590098425
7.78287112780356	722032.53269458
7.439222958652977	1344214.378655789
7.117924802990615	765038.7809010207
6.8170730895645875	897702.4428781924
6.534963335161706	1501242.91885221
6.270065594182938	833333.0145773924
6.021003379201943	1733106.0566138455
5.78653550130025	1675105.5597100577
5.565540375708679	2171573.424958064
5.357002416556156	3065997.200840681
5.160000208136125	3351473.96321359
4.9736961917152485	2064581.728419508
4.797327649536328	4961253.545737748
4.630198802368568	3727082.1362010157
4.471673865835442	3511237.548528356
4.321170934573615	4857151.976123706
4.1781565830658565	5705834.202975987
4.042141088591734	5347588.684998777
3.912674195517752	10603710.033559116
3.7893413518186208	7160809.984404639
3.671760358502297	16341245.970260184
3.5595783808551005	11227615.130158084
3.45246927748326	10842545.392079853
3.350131209019537	8693394.59311492
3.2522844934865134	15133202.685024614
3.158669679617333	19073917.866029322
3.0690458131273317	22124301.740954597
2.9831888741522334	20086276.946994487
2.9008903667639743	19995728.016848095
2.8219560438637927	19179146.951803666
2.746204752790163	18634196.29357351
2.673467388721747	23067520.893144093
2.6035859445269125	25468029.39004581
2.536412647005932	21433803.933553733
2.471809170660663	24640416.900748212
2.409645921133688	30178026.62744046
2.3498013813240277	35730581.679878764
2.292161514012605	36044782.3133099
2.2366192154477176	41451739.69356302
2.1830738149973286	25046481.90017289
2.131430616471448	27391104.3476741
2.081600477186612	31237613.81607311
2.0334994212690845	38940644.55260672
1.9870482840400427	25255988.458961185
1.9421723846601253	29954582.34672036
1.8988012244965375	41851094.974236816
1.8568682089177173	8636895.416215565
1.8163103904665832	58089268.364599004
1.7770682315483555	30788750.311638005
1.7390853849517498	71059747.3399173
1.7023084906978738	54932954.315730214
1.666686987828598	36919683.31423691
1.6321729399027163	38144840.31262005
1.5987208730603015	21643449.287251238
1.56628762563696	35320520.57818159
1.534832208392686	33645165.81939742
1.5043156745066426	18714546.081334528
1.474700998565595	79336406.17555785
1.4459529638430695	47645235.65736656
1.418038057221338	50288432.88436424
1.3909243711764248	84075856.8132555
1.3645815122797558	32798973.728913967
1.3389805157340788	36226748.85793625
1.31409376548595	62060651.27217205
1.2898949195056275	33430618.947805736
1.2663588398577303	49240550.69290512
1.2434615272086376	48841384.158786505
1.221180059457879	44702970.322381854
1.1994925341954286	14884773.05063626
1.1783780147146672	17431674.539804813
1.157816479335338	96983465.1828315
1.1377887738005938	43390760.10807936
1.1182765665440684	57455083.846476056
1.0992623066232454	68029535.96377213
1.0807291841440474	38309549.45101024
1.0626610930090692	81363304.33953114
1.0450425958306369	86688787.87372825
1.0278588908720394	30311135.96274126
1.0110957808788044	62504997.40315813
0.9947396436793952	84101301.71505281
0.9787774044432354	31522687.804513216
0.9479849015309583	58381998.37798228
0.9186236605232807	36795819.25642774
0.904452190805614	34893248.58195668
0.8906062940623087	45248646.521701954
0.8638519867798777	89305083.14450441
0.8382859107437071	61362958.23720309
0.8138387006998755	49993872.05112992
0.7904459822233321	22824856.317888815
0.7260172571095609	147877351.69733942
0.7160489137183959	75240002.42594138
0.7062845464579368	15659328.660094928
0.651684816650004	258056304.08435583
0.6432033796760379	62134126.962773025
0.6267299495403904	132369605.96152644
0.6187296293761619	15370895.619859219
0.5531419775230688	27705845.653592948
