# Supplementary material for: Demonstration of non-destructive and isotope-sensitive material analysis using a short-pulsed laser-driven epi-thermal neutron source
Source: Nat Commun. 2022 Mar 4;13:1173. doi: 10.1038/s41467-022-28756-0 (PMC8897477; doi:10.1038/s41467-022-28756-0)
Supplement: Supplementary file 3 — Source Data [file 41467_2022_28756_MOESM3_ESM.zip › Data/FastTraces/LiFBe_D_19061.csv]

54.73948107911144	14.705222158105734
43.24335133742193	2369.5614603200765
38.83271479362122	3869.873603742117
35.075107259399374	4590.950264486513
31.845847444126775	9611.334115956399
29.049019766140077	11811.960034102483
26.6097778086812	16038.031184485748
24.468969332844267	33405.56017726883
22.57930945982457	49088.43340099005
20.902608792540832	53078.30526221472
19.407734374149868	131337.27881166985
18.06908862766113	110270.5798445719
16.865460196940717	201517.46438969532
15.7791456392697	214310.00903461772
14.795270960695234	262985.5546415323
13.901262372950782	393831.9622048298
13.086429705673822	365220.3934618205
12.341635736930812	514840.7800736092
11.65903167097622	501634.26692131616
11.031843990170842	795719.1812211515
10.454201534757317	952461.8694789859
9.920994324013805	1017031.6128421262
9.42775760268296	1265736.3149065322
8.970576069491813	1615783.9483736362
8.546004355276636	1938435.609220029
8.151000662852312	1809541.745019116
7.78287112780356	2373373.3273131778
7.43922295865525	3289387.4354412006
7.117924802992775	3623237.263860774
6.8170730895645875	4383361.112973388
6.534963335163525	4781278.933043376
6.270065594182938	5415587.4165402865
6.021003379198646	5752842.875552964
5.7865355013033195	7194329.411004636
5.565540375708679	8131660.631539888
5.3570024165575205	9828857.142472664
5.160000208136125	11124591.536862087
4.973696191716499	11697793.121342283
4.797327649537465	14788446.937418083
4.630198802368568	17649705.976427957
4.471673865836578	15258003.582581868
4.321170934573615	20054410.919032626
4.1781565830658565	20634553.743150752
4.042141088592643	26000931.243830882
3.912674195517752	34569958.002589926
3.7893413518186208	29701274.075266127
3.671760358502297	34596681.63869328
3.5595783808558963	33442334.19770219
3.452469277484056	40599804.10347035
3.350131209020219	47446070.614626825
3.252284493487082	45033861.14235311
3.158669679617333	56854779.295983136
3.069045813128014	52409798.96375053
2.983188874152802	67493062.31940268
2.9008903667639743	62065518.12135529
2.8219560438642475	59530894.737638116
2.746204752790163	63599923.71384331
2.673467388721747	88899310.66417687
2.6035859445273672	67181873.92933343
2.536412647005932	85755464.29436865
2.4718091706611176	84099590.73285769
2.409645921133688	107434002.84498164
2.3498013813243688	106328078.58498996
2.2921615140128324	111880753.27397172
2.2366192154481723	81285109.6387929
2.1830738149977833	110637845.02908118
2.131430616471448	86000997.37449373
2.081600477186953	103458422.18937567
2.033499421269312	128970721.9488708
1.9870482840400427	122073835.42628324
1.9421723846601253	109527820.57543868
1.8988012244965375	142840902.31149685
1.8568682089171489	111097952.06477295
1.8163103904669242	143096591.82026303
1.7770682315484692	129596631.1049301
1.7390853849518635	247587969.94757736
1.7023084906978738	181936961.0734358
1.6666869878288253	176834280.16281456
1.6321729399029437	119764945.54980381
1.5987208730603015	125184643.0172876
1.5662876256371874	113491087.98460156
1.534832208392686	143469502.9204583
1.5043156745066426	147458421.55698225
1.4747009985658224	218386052.68191296
1.4459529638430695	228206477.44496062
1.418038057221338	188012628.3834464
1.3909243711764248	191570180.31877342
1.3645815122798695	178018102.88464737
1.3389805157343062	222444925.79168552
1.31409376548595	248331941.827853
1.2898949195058549	300436502.5838989
1.2663588398577303	214607660.4088393
1.2434615272087512	330745531.88355744
1.2211800594579927	226695529.8575372
1.1994925341954286	244351745.5464107
1.1783780147148946	242898839.05836886
1.157816479335338	260659433.97585306
1.1377887738004802	317862865.4268862
1.1182765665442957	389076038.213841
1.0992623066232454	272250974.3718354
1.080729184144161	280640005.58045954
1.0626610930090692	354609932.82107127
1.0450425958307505	346924414.9505702
1.027858890872153	422365602.8972114
1.0110957808788044	457885907.5396607
0.9947396436795088	429804085.08822376
0.9787774044432354	352876668.0162381
0.9631965094865791	324546865.95094985
0.947984901531072	717576742.3393335
0.9331309963223475	337373944.678053
0.9186236605232807	375740893.6665916
0.904452190805614	399613284.5758352
0.8906062940623087	407712069.4632643
0.8770760686765016	407124595.0892467
0.8638519867799914	329140265.79823774
0.850924877443731	586645950.6760046
0.8382859107437071	620309670.8396896
0.8259265826516184	818895307.2123945
0.8138387006999892	1378184130.4175682
0.8020143703796521	587272089.6242362
0.7904459822233321	735862399.749577
0.7791261995394052	512752014.8971495
0.768047946757406	723614689.307504
0.7572043983493586	596002199.8271416
0.7465889682972602	629808392.0082492
0.7361953000737458	883586051.8288304
0.7260172571095609	1143036576.9505198
0.7160489137183959	768314072.6349877
0.7062845464579368	801782936.665428
0.6967186258985976	992648826.4184074
0.6873458087826521	843249764.7386531
0.6781609305502343	762139719.41845
0.6691589982123105	801683035.4072436
0.6603351835539115	675920845.1258564
0.651684816650004	1033008102.047186
0.6432033796761516	798565328.6434723
0.6348865010000964	1924387168.9493134
0.6267299495402767	1187430562.2545583
0.6187296293762756	833519583.7745999
0.6108815745976699	1635552805.7403255
0.6031819443827544	1451623104.1744463
0.5956270182921344	999020988.9960442
0.5882131917676361	858488136.9257071
0.5809369718263042	1160289030.6647732
0.5737949729408456	1625803364.7789192
0.566783913095378	1227898702.1587484
0.5599006100095494	1032817177.2762011
0.5531419775230688	834537675.7464684
0.5465050221314414	1553133082.4269433
0.539986839666426	1400597399.1349728
0.5335846121149643	1046261274.8519076
0.5272956045699857	2417336247.9736094
0.5211171623050177	1212028987.82604
0.5150467079691907	780053696.1926652
0.5090817388966116	1124720200.8386285
0.5032198245227164	579712460.7717701
0.497458603905784	776911327.1719801
0.4917957833466744	1021112572.2777014
0.486229134102814	1036342192.4785222
0.48075649019301636	893385526.9288454
0.4753757462881367	1675210187.0904603
0.4700848556828987	2038367433.865767
0.4648818283487799	708853824.1274399
0.4597647290592022	988257880.3436425
0.45473167558895966	2042155441.5088174
0.4497808369812901	1387726017.3786733
0.44491043188031654	1515832270.1632948
0.44011872692726683	2046942308.2351146
0.43540403521672033	1310538280.7526946
0.4307647148101523	1296535756.2540767
0.4261991673046168	3538394669.2913165
0.4217058364549757	1736841964.5580614
0.4172832068458092	1481543133.8872488
0.41292980261323464	1616169531.4429362
0.4086441862112906	1760973680.1311052
0.4044249572247054	1746120184.8552501
0.4002707512239567	174750662.19294873
0.396180238659781	1546909149.918375
0.3921521238000878	1731166704.5222661
0.3881851437017758	1043654286.4247602
0.3842780672198387	1716197511.8764584
0.38042969405171334	1635591894.2720935
0.37663885381425644	1172446954.9078639
0.37290440515300816	2136198851.069841
0.36922523488249226	3401692131.1906595
0.3656002571559611	678343463.6645722
0.3585086678558582	1799373053.6984587
0.3550400141997443	2063406411.946869
0.3516214674513094	2175355322.395964
0.3482520669584801	1258362306.0554032
0.3449308749859483	2152687292.7930346
0.34165697606158574	2361713276.0630608
0.33842947634536813	247018697.8336534
0.3352475030187634	280685671.04191035
0.3321102036937873	1487259723.917581
0.3290167458420683	276123631.0125453
0.32596631624187467	1527283192.8273885
0.322958120443559	1795477982.937932
0.3199913822512599	418819308.530274
0.3170653432225663	7498069402.162863
0.3141792621828472	3566931939.8923507
0.31133241475561135	1717706745.962198
0.3057536045097322	3652556448.587807
0.30302027290656497	393759032.19053614
0.30032343650657367	2252811137.889936
0.2976624483804926	5773230769.78561
0.2950366758717564	2285024659.173288
0.2924455002217883	427240698.40290344
0.28988831620449673	2408405462.0606184
0.28736453177236854	4446268891.879228
0.2848735677142713	4697230617.588323
0.28241485732201	494770314.66934943
0.27998784606870686	5016018342.421584
0.2775919912953668	2834649527.7392488
0.27522676190710627	523661870.2041837
0.2728916380792725	517995295.32327586
0.27058611097129415	2895331754.97954
0.2683096824493987	576787710.0896183
0.2660618648169475	3198555845.5775347
0.26384218055375186	202140908.39211917
0.2573473001395996	806091229.2857227
0.24905403639968426	364620431.67394865
0.24505695572588593	356841719.2101739
0.2411553447143433	2113398704.3076236
0.23734618664673235	201291855.07025874
0.2299937481308234	949435629.5481378
0.22820902791602293	882437352.1531819
0.22644500364901887	4809325376.341385
0.2247013565324778	316707009.36549747
0.2195895810057209	423325497.2719849
0.21627804063120948	201856101.7552086
0.20831969152425245	201449658.3196599
0.20079270336373156	152525220.106393
0.18957132531306797	2908859124.1142035
0.18560473916284081	655923837.043007
0.16977706749662502	128118415.86285254
0.15292886045381238	156909858.2843685
0.1368077683688398	9600559942.298246
