# Supplementary material for: Demonstration of non-destructive and isotope-sensitive material analysis using a short-pulsed laser-driven epi-thermal neutron source
Source: Nat Commun. 2022 Mar 4;13:1173. doi: 10.1038/s41467-022-28756-0 (PMC8897477; doi:10.1038/s41467-022-28756-0)
Supplement: Supplementary file 3 — Source Data [file 41467_2022_28756_MOESM3_ESM.zip › Data/FastTraces/LiFBe_D_19064.csv]

48.47172746683975	2.138698484281051
38.83271479362122	298.3296195624068
35.07510725937584	244.99739371933515
29.049019766140077	6793.146944578604
26.6097778086812	9281.892414959648
24.468969332844267	7009.478623796895
22.579309459812634	25158.773337462724
20.902608792530145	27371.057966749413
19.407734374140205	56399.80016678906
18.06908862766113	100914.01034928756
16.8654601969331	62729.436179237266
15.779145639262765	104729.29340305817
14.795270960695234	85398.65499524488
13.901262372944984	173461.62809493652
13.086429705673822	209202.2434522674
12.341635736930812	300293.51615010394
11.659031670971785	349586.4321055761
11.031843990170842	540383.8759511954
10.454201534753565	667597.7387427134
9.920994324013805	788670.5530323135
9.427757602679776	832888.9774377225
8.97057606948897	939021.7327871288
8.546004355273908	1183211.8225732613
8.151000662849697	1275247.7467316175
7.78287112780356	1612329.3691624943
7.439222958652977	2078724.6747595493
7.117924802990615	2011806.6164642668
6.8170730895645875	3020238.649682431
6.534963335161706	2893012.780949745
6.270065594182938	3797101.71413584
6.021003379201943	4703242.569623328
5.78653550130025	5389483.391826247
5.565540375708679	6648111.07515541
5.357002416556156	7972174.919182128
5.160000208136125	8714462.068739535
4.9736961917152485	9836578.314375436
4.797327649536328	11584600.07210613
4.630198802368568	11991379.582428684
4.471673865835442	11428376.124252925
4.321170934573615	14869698.080708247
4.1781565830658565	16005898.226348937
4.042141088591734	18326373.094991118
3.912674195517752	22468459.93091484
3.7893413518186208	20934532.715667795
3.671760358502297	22367076.033973105
3.5595783808551005	24093730.981132455
3.45246927748326	23470104.82345295
3.350131209019537	30564971.724981546
3.2522844934865134	34696498.09296766
3.158669679617333	38702358.250253044
3.0690458131273317	42635568.98345955
2.9831888741522334	46052607.54672536
2.9008903667639743	43283363.236537635
2.8219560438637927	41515766.92337237
2.746204752790163	43524877.238001026
2.673467388721747	57269400.834986515
2.6035859445269125	43084029.81055292
2.536412647005932	66070660.91108683
2.471809170660663	53933440.44566986
2.409645921133688	70488410.3012913
2.3498013813240277	72766090.00401081
2.292161514012605	73405966.38114353
2.2366192154477176	62972326.49245921
2.1830738149973286	67213738.14199346
2.131430616471448	79716445.61750737
2.081600477186612	80150199.70682769
2.0334994212690845	93207663.73548329
1.9870482840400427	78286503.77198312
1.9421723846601253	66539389.03529288
1.8988012244965375	91604518.7648569
1.8568682089177173	71247621.000537
1.8163103904665832	110858260.87027581
1.7770682315483555	69810399.54920784
1.7390853849517498	145608683.23617488
1.7023084906978738	93639889.44429956
1.666686987828598	105707263.71615681
1.6321729399027163	91302839.86124831
1.5987208730603015	91768222.46155019
1.56628762563696	101128591.65755036
1.534832208392686	78650955.84142826
1.5043156745066426	92200227.59529376
1.474700998565595	163378998.29253763
1.4459529638430695	111378358.04130529
1.418038057221338	117557254.26908858
1.3909243711764248	143317505.0144936
1.3645815122797558	103999019.39445274
1.3389805157340788	140690210.8920796
1.31409376548595	145076697.41236928
1.2898949195056275	164701331.7045927
1.2663588398577303	138582675.10251892
1.2434615272086376	213578585.70982274
1.221180059457879	141744223.8748242
1.1994925341954286	127391018.15830198
1.1783780147146672	149188621.12742615
1.157816479335338	226714359.95213714
1.1377887738005938	165715509.74118692
1.1182765665440684	219429170.6979251
1.0992623066232454	167216721.29809365
1.0807291841440474	167523904.72513446
1.0626610930090692	257986848.30640644
1.0450425958306369	213081195.92494857
1.0278588908720394	259417221.4653074
1.0110957808788044	204102796.48619536
0.9947396436793952	228051148.72219673
0.9787774044432354	203427679.93363985
0.9631965094865791	193129079.57737136
0.9479849015309583	312926442.34209806
0.9331309963223475	252121345.9285826
0.9186236605232807	223593263.61952
0.904452190805614	82130579.76003888
0.8906062940623087	292165200.6157115
0.8770760686763879	219463559.77323478
0.8638519867798777	371184081.7806328
0.8509248774436173	316235889.98742867
0.8382859107437071	261917830.90513566
0.8259265826515048	487302493.2663459
0.8138387006998755	723745406.9811102
0.8020143703796521	223726065.00416064
0.7904459822233321	424212747.1323733
0.7791261995394052	276402810.90639603
0.768047946757406	254730637.73587176
0.7572043983492449	127155326.2549048
0.7361953000736321	525798209.2292437
0.7260172571095609	531576116.20924973
0.7160489137183959	83728932.25773244
0.7062845464579368	210378012.05978313
0.6967186258984839	535094778.5630482
0.6873458087826521	337909247.81665534
0.6781609305502343	305406618.63861066
0.6691589982121968	244122446.6757254
0.6603351835539115	374457952.126784
0.651684816650004	271048660.44431293
0.6432033796760379	289679229.6207906
0.6348865010000964	677432863.1722263
0.6267299495403904	475830275.7890053
0.6187296293761619	621175411.9693351
0.6108815745976699	178238424.82115212
0.6031819443826407	192239230.0711518
0.5882131917675224	385057331.765387
0.5809369718263042	420894346.9996237
0.5737949729408456	234064907.53428254
0.566783913095378	445419726.26484644
0.5599006100095494	463249064.68868655
0.5531419775230688	176970270.53140828
0.5465050221314414	223602656.50957793
0.539986839666426	240205800.112564
0.5335846121149643	614619210.2319456
0.5272956045699857	1084246835.3064575
0.5211171623050177	671460121.3627557
0.5150467079691907	176462926.46449116
0.5032198245227164	161005933.99600717
0.497458603905784	118147331.28386621
0.48075649019301636	524813371.37455326
0.4753757462881367	355241481.1485326
0.4700848556828987	432251828.40427965
0.4648818283487799	304117806.7475616
0.45473167558895966	110928488.56379662
0.43540403521672033	78964657.52397525
0.4044249572247054	702540391.4521022
0.4002707512239567	57580088.73764429
0.3516214674513094	208492162.77797577
0.32596631624187467	27434137.551711958
