# Supplementary material for: Demonstration of non-destructive and isotope-sensitive material analysis using a short-pulsed laser-driven epi-thermal neutron source
Source: Nat Commun. 2022 Mar 4;13:1173. doi: 10.1038/s41467-022-28756-0 (PMC8897477; doi:10.1038/s41467-022-28756-0)
Supplement: Supplementary file 3 — Source Data [file 41467_2022_28756_MOESM3_ESM.zip › Data/FastTraces/LiFBe_D_19076.csv]

48.47172746687852	36.4534321962498
43.24335133742193	2290.968463658625
38.83271479362122	7576.731326881274
35.07510725937584	7492.1598181660775
31.845847444126775	14785.23068950936
29.049019766140077	29101.732420374705
26.60977780866574	31735.440565416455
24.468969332844267	48728.00314988755
22.57930945982457	81654.85836373502
20.902608792530145	97751.90495977644
19.407734374149868	121675.79842730526
18.06908862766113	165835.7047603467
16.8654601969331	235036.09050914584
15.7791456392697	245329.43807702913
14.795270960695234	330692.11830514827
13.901262372944984	356824.8801182153
13.086429705673822	459760.95588341897
12.341635736930812	671529.4335206728
11.659031670971785	652784.1741885149
11.031843990170842	754042.611232021
10.454201534757317	992834.3330347262
9.92099432401028	1245251.7244168175
9.42775760268296	1615116.944291358
8.970576069491813	1915658.9930383218
8.546004355273908	2242004.795873235
8.151000662852312	2153620.3179335915
7.78287112780356	2990060.3682189235
7.439222958652977	3414685.7608555215
7.117924802992775	4678382.220071671
6.8170730895645875	5358266.8923487915
6.534963335161706	6066581.804249966
6.270065594182938	6525275.05593288
6.021003379201943	6816202.671306473
5.786535501298658	8771102.392531969
5.565540375708679	9080093.880823473
5.3570024165575205	11016821.350858497
5.160000208136125	12424124.812216429
4.9736961917152485	13165643.520820774
4.797327649537465	16518195.671062687
4.630198802368568	16237170.291458622
4.471673865835442	20351746.32011811
4.321170934573615	19695971.555815358
4.1781565830658565	22407449.413932882
4.042141088591734	26393932.499380678
3.912674195517752	25176826.66066303
3.7893413518186208	30152558.776516084
3.671760358501615	32738208.347751956
3.5595783808558963	32716536.04055566
3.452469277484056	38421180.20889145
3.350131209019537	53654814.04180217
3.252284493487082	55566721.107236214
3.158669679617333	53807745.06554328
3.0690458131273317	60157888.37348224
2.983188874152802	68611301.2013676
2.9008903667639743	65741498.65745699
2.8219560438637927	60600725.39147937
2.746204752790163	70269037.43964429
2.673467388721747	83598734.49497758
2.6035859445269125	74228436.54567344
2.536412647005932	98442955.82858454
2.4718091706611176	92922519.22983032
2.409645921133233	96070083.65787181
2.3498013813243688	117484991.41448963
2.2921615140128324	109283630.88834628
2.2366192154477176	95817292.84865268
2.1830738149977833	128555033.99498323
2.131430616471448	106938991.94111967
2.081600477186612	132717784.33709724
2.033499421269312	125203149.47382462
1.9870482840400427	113867099.1996653
1.9421723846601253	101471307.0321452
1.8988012244963102	114791283.61860737
1.8568682089177173	94064820.90225995
1.8163103904663558	138919609.2393579
1.7770682315483555	132407661.55446787
1.7390853849518635	216240946.82659736
1.7023084906978738	157704553.2013399
1.666686987828598	161690711.92191768
1.6321729399029437	109508915.816548
1.5987208730603015	128571117.81693316
1.56628762563696	154688249.1542279
1.534832208392686	120830006.90182947
1.5043156745066426	152009162.52697772
1.474700998565595	209127281.88151
1.4459529638430695	196147493.8842132
1.418038057221338	180602402.99498656
1.3909243711761974	226893051.42516363
1.3645815122798695	171462972.8196585
1.3389805157343062	189382545.00831068
1.31409376548595	222881483.39185545
1.2898949195058549	234518572.58564952
1.2663588398577303	204767572.37538984
1.2434615272086376	315580652.1144893
1.2211800594579927	169966199.06324795
1.1994925341954286	178581910.3516429
1.1783780147146672	230770564.01597828
1.157816479335338	297337766.1391216
1.1377887738005938	208279266.7310924
1.118276566543841	371238233.32020557
1.0992623066232454	234412055.77137014
1.080729184144161	247532192.01779437
1.0626610930089555	280357036.6836153
1.0450425958307505	298707417.4204595
1.027858890872153	438892369.5587916
1.0110957808788044	334643086.34943795
0.9947396436793952	403694987.50409305
0.9787774044432354	333536390.1669322
0.9631965094865791	381316532.8229407
0.9479849015309583	553941312.9302137
0.9331309963223475	389993034.0179981
0.9186236605232807	395804217.64784527
0.9044521908055003	461939800.44812256
0.8906062940623087	330389212.7793015
0.8770760686765016	431871259.8148524
0.8638519867798777	482693471.25372785
0.850924877443731	622304851.9623847
0.8382859107437071	649843718.1085474
0.8259265826515048	763107236.4169993
0.8138387006999892	941170147.7404271
0.8020143703796521	440259598.81954426
0.7904459822233321	479713182.55136675
0.7791261995394052	331125243.6971314
0.768047946757406	674318042.279128
0.7572043983492449	430637966.4624164
0.7465889682972602	580967042.5432835
0.7361953000737458	608637820.4293146
0.7260172571094472	1040163878.0459963
0.7160489137183959	715972475.1839234
0.7062845464579368	739605220.6387947
0.6967186258984839	503715789.4146247
0.6873458087826521	661205546.6224306
0.6781609305502343	386744896.62428665
0.6691589982121968	343416831.07893795
0.6603351835539115	732722491.7425476
0.651684816650004	381295073.88328266
0.6432033796760379	865673577.1280112
0.6348865010000964	1091711307.4489572
0.6267299495403904	602557300.0423818
0.6187296293761619	744157047.9420452
0.6108815745975562	927854681.8949931
0.6031819443827544	535810816.14029247
0.5956270182921344	1082974879.1866057
0.5882131917675224	744684054.2684406
0.5809369718263042	370187281.5383407
0.5737949729408456	696445539.9717577
0.566783913095378	861422340.0687555
0.5599006100095494	1140135586.6540735
0.5531419775230688	1118597755.4562628
0.5465050221314414	665315822.7303686
0.539986839666426	982577762.2413492
0.5335846121149643	1512683599.8842752
0.5272956045699857	2668517989.565947
0.5211171623050177	618492019.6032673
0.5150467079691907	861107904.1941156
0.5090817388966116	662363275.9075552
0.5032198245227164	479063204.83631027
0.497458603905784	857639030.4638587
0.4917957833465607	885750609.8784331
0.486229134102814	898961347.382826
0.48075649019301636	738276603.693363
0.4753757462881367	1453138964.604457
0.4700848556828987	804122371.223834
0.4648818283487799	1166641259.1017308
0.4597647290592022	1626488257.9602735
0.45473167558895966	322704695.20095897
0.4497808369812901	2006373148.6459012
0.44491043188020285	783187442.0962197
0.44011872692726683	1291549127.7320817
0.43540403521672033	1568909306.2508647
0.4307647148101523	1552146204.9510047
0.4261991673046168	1128916377.2047973
0.4217058364549757	1435292832.2636936
0.4172832068458092	1773627573.146193
0.41292980261323464	2659913844.0505238
0.4086441862112906	1062259053.9212799
0.40027075122384304	2037614480.5358472
0.396180238659781	1851880433.2400825
0.3921521238000878	2072464145.860035
0.3881851437017758	1416848681.9948785
0.3842780672198387	2054543798.5127332
0.38042969405171334	1224214311.65944
0.37663885381425644	637583184.4121895
0.37290440515300816	1598910596.714987
0.36922523488249226	1757557696.8374665
0.3656002571559611	2924375407.3740716
0.3620284126632214	2037866285.906127
0.3585086678558582	2442800641.0586953
0.3550400141997443	1122091913.3319917
0.3516214674513094	1487253761.5155165
0.3449308749859483	645416847.7204392
0.34165697606158574	708086838.5247875
0.33842947634536813	906769344.3506831
0.3321102036937873	1625998779.8425937
0.32596631624187467	2073415721.4774318
0.322958120443559	1227173867.7600453
0.3170653432225663	302304886.70295066
0.3057536045097322	162775404.36047697
0.28736453177236854	670881636.0632821
0.28241485732201	727084080.8171833
0.2775919912953668	570954237.257057
0.2616501620616418	630616447.7692442
0.2552355689427941	445049445.6404842
0.24704336903425883	2013134986.1215775
0.24505695572588593	1042053538.4781665
0.2411553447143433	1149278018.2681289
0.23734618664673235	9224204603.910845
0.2354753672256038	149384905.43173617
0.20525891112015415	507510293.1839636
