# Supplementary material for: Demonstration of non-destructive and isotope-sensitive material analysis using a short-pulsed laser-driven epi-thermal neutron source
Source: Nat Commun. 2022 Mar 4;13:1173. doi: 10.1038/s41467-022-28756-0 (PMC8897477; doi:10.1038/s41467-022-28756-0)
Supplement: Supplementary file 3 — Source Data [file 41467_2022_28756_MOESM3_ESM.zip › Data/FastTraces/LiFBe_D_19095.csv]

38.83271479362122	6.555567567174643
35.07510725937584	303.8221475412898
31.845847444126775	2572.2015725580036
29.049019766140077	9384.518378905874
26.6097778086812	3033.455392757507
24.468969332844267	14163.348678624881
22.579309459812634	8531.656626555297
20.902608792530145	46969.15134283149
19.407734374140205	45499.445425737846
18.06908862766113	93707.92763654278
16.8654601969331	78513.27175994086
15.779145639262765	124131.56529152016
14.795270960695234	140222.21015997758
13.901262372944984	188125.27588338533
13.086429705673822	241278.4151780855
12.341635736930812	454747.3788144281
11.659031670971785	353892.8686448885
11.031843990170842	571216.5570684648
10.454201534753565	737435.144355256
9.920994324013805	800584.7439268957
9.427757602679776	932203.4542842121
8.97057606948897	958510.027119323
8.546004355273908	1208914.5378500428
8.151000662849697	1242860.4123334938
7.78287112780356	1357199.7451637315
7.439222958652977	1495472.775162198
7.117924802990615	2418414.878992517
6.8170730895645875	3238832.406972064
6.534963335161706	2999758.8788876277
6.270065594182938	4271769.438177769
6.021003379201943	3281569.133677773
5.78653550130025	5836564.78817426
5.565540375708679	6051540.488991959
5.357002416556156	5846406.230865261
5.160000208136125	8308579.76504348
4.9736961917152485	7676578.930763628
4.797327649536328	10578051.273297133
4.630198802368568	7636978.577530204
4.471673865835442	10876021.647394955
4.321170934573615	11213597.570822587
4.1781565830658565	12469348.537910054
4.042141088591734	17588700.761147637
3.912674195517752	17793694.45929647
3.7893413518186208	17013055.062496446
3.671760358502297	19182463.287470527
3.5595783808551005	21984636.32267443
3.45246927748326	24000649.62472945
3.350131209019537	33129751.90848778
3.2522844934865134	39453142.185019754
3.158669679617333	41598634.63590538
3.0690458131273317	32537081.753717214
2.9831888741522334	34625381.47511538
2.9008903667639743	42243337.46049163
2.8219560438637927	43060199.5456483
2.746204752790163	34388099.43998372
2.673467388721747	52853355.60544894
2.6035859445269125	33629589.630341366
2.536412647005932	61510424.66138538
2.471809170660663	42341642.21025359
2.409645921133688	74175757.56032874
2.3498013813240277	72146688.90741715
2.292161514012605	59080012.8115266
2.2366192154477176	62677563.77304534
2.1830738149973286	72231328.09115687
2.131430616471448	51385941.13683235
2.081600477186612	69535415.48920278
2.0334994212690845	46653433.358129926
1.9870482840400427	62997365.765122004
1.9421723846601253	46532284.65160117
1.8988012244965375	67951202.93584915
1.8568682089177173	43433908.98201086
1.8163103904665832	75253083.26936966
1.7770682315483555	58574701.279742025
1.7390853849517498	148995742.24955696
1.7023084906978738	87083600.1325735
1.666686987828598	128380107.11574371
1.6321729399027163	67434857.74314621
1.5987208730603015	79402692.49853362
1.56628762563696	105087041.4970158
1.534832208392686	82681571.93653008
1.5043156745066426	86864659.93010648
1.474700998565595	171867385.6563525
1.4459529638430695	143214694.35957062
1.418038057221338	125111705.69808841
1.3909243711764248	94084436.4687905
1.3645815122797558	99656864.12764058
1.3389805157340788	97524061.02495252
1.31409376548595	123627853.80018117
1.2898949195056275	177890698.7656003
1.2663588398577303	116471959.08814529
1.2434615272086376	180244833.33283547
1.221180059457879	122543059.92003547
1.1994925341954286	87159497.03475519
1.1783780147146672	102655996.40454324
1.157816479335338	96131403.94599205
1.1377887738005938	139338828.88422912
1.1182765665440684	217160583.98458952
1.0992623066232454	166125092.01423216
1.0807291841440474	82265729.16259067
1.0626610930090692	55206193.74730307
1.0450425958306369	59616472.475764535
1.0278588908720394	148773356.10760245
1.0110957808788044	172395489.29740053
0.9947396436793952	233139314.93024835
0.9787774044432354	173566368.7626512
0.9631965094865791	199416238.84499368
0.9479849015309583	260796348.790131
0.9331309963223475	150090094.60752824
0.9186236605232807	279915803.5283527
0.904452190805614	179897229.65835226
0.8906062940623087	157501860.16677713
0.8770760686763879	180387763.40793473
0.8638519867798777	203122010.52788
0.8509248774436173	263801812.869215
0.8382859107437071	287292947.5970253
0.8259265826515048	228663458.6117883
0.8138387006998755	407620622.73495466
0.8020143703796521	134594733.29864204
0.7904459822233321	170307977.45487186
0.7791261995394052	453271355.45719385
0.768047946757406	212193913.59854499
0.7572043983492449	157296075.73598132
0.7465889682972602	475537998.78527707
0.7361953000736321	158970262.50896132
0.7260172571095609	92248196.9766233
0.7160489137183959	235733283.40270388
0.7062845464579368	171550651.3249431
0.6967186258984839	352699192.10306114
0.6873458087826521	185491618.3128637
0.6781609305502343	380779868.8018365
0.6691589982121968	115207573.7477092
0.6432033796760379	53698153.860182986
0.6267299495403904	41187383.0328394
0.6031819443826407	562158271.2547835
0.5956270182921344	538726732.0393763
0.5882131917675224	170480105.63325486
0.5809369718263042	856484159.7958764
0.5737949729408456	490595590.77461755
0.566783913095378	211187000.0427084
0.5599006100095494	224427514.2699678
0.5531419775230688	382530658.5446875
0.5465050221314414	488155754.9483433
0.539986839666426	261695288.92194778
0.5335846121149643	646810305.3430845
0.5272956045699857	8631804.872949714
0.5211171623050177	239673761.65625098
0.5150467079691907	97940942.76183291
0.5032198245227164	96235827.39975035
0.48075649019301636	321761523.324146
0.4753757462881367	158541778.23876816
0.4597647290592022	52321165.58294434
0.4497808369812901	58278323.45012893
0.44011872692726683	146906140.62671703
0.43540403521672033	188501163.274366
0.4307647148101523	98965141.1242397
0.4217058364549757	199679708.95413464
0.4172832068458092	53188069.9479276
0.396180238659781	56411693.51196949
0.37290440515300816	18251616.493458312
0.26384218055375186	72832940.69898549
