# Supplementary material for: Demonstration of non-destructive and isotope-sensitive material analysis using a short-pulsed laser-driven epi-thermal neutron source
Source: Nat Commun. 2022 Mar 4;13:1173. doi: 10.1038/s41467-022-28756-0 (PMC8897477; doi:10.1038/s41467-022-28756-0)
Supplement: Supplementary file 3 — Source Data [file 41467_2022_28756_MOESM3_ESM.zip › Data/FastTraces/LiFBe_D_19098.csv]

62.351262939269986	38.83942613207741
54.73948107906483	779.9764657571199
48.47172746687852	1157.5549503440143
43.24335133742193	2935.382692152522
38.83271479362122	4674.295384236227
35.075107259399374	1986.596745576706
31.845847444126775	10154.702183258294
29.049019766157812	18350.733857835556
26.6097778086812	30799.77665197082
24.468969332830625	49979.71935859693
22.57930945982457	63795.72340500747
20.902608792530145	83460.44598258132
19.407734374149868	165537.17515736827
18.06908862766113	134540.41858281472
16.8654601969331	254033.8580208167
15.7791456392697	268074.37594129605
14.795270960695234	356103.38647570985
13.901262372950782	361190.83556554705
13.086429705673822	479492.65501468355
12.341635736930812	677102.6468645224
11.65903167097622	720739.7968963237
11.031843990166863	884166.2798349509
10.454201534761069	1214246.4898819618
9.92099432401028	1326285.990449066
9.427757602679776	1625162.7966336124
8.970576069491813	1643347.2865655122
8.546004355273908	2084784.6852278921
8.151000662852312	2295733.796085939
7.78287112780356	3005564.1516613048
7.439222958652977	3251680.160605737
7.117924802992775	4251104.38879455
6.8170730895645875	4460521.943257071
6.534963335163525	5636377.339781242
6.270065594182938	6904390.168344277
6.0210033792003514	6064831.073707365
5.7865355013033195	9061339.577846898
5.565540375707201	8850886.578561746
5.3570024165575205	12469933.785160959
5.160000208136125	13630972.250447711
4.9736961917152485	15386130.820490034
4.797327649537465	16096492.476228304
4.630198802368568	16874969.84416835
4.471673865836578	19240710.715370964
4.321170934573615	19796384.070959777
4.1781565830658565	20331448.14842113
4.042141088592643	32066547.507172137
3.912674195517752	30237873.67924567
3.7893413518194166	27160678.699506987
3.671760358501615	34105892.11502917
3.5595783808551005	40563794.40340111
3.452469277484056	34467729.233884744
3.350131209019537	55740668.70154837
3.252284493487082	50046127.12368184
3.158669679617333	52157932.5703699
3.0690458131273317	58243010.93236303
2.983188874152802	76719078.31200275
2.9008903667639743	66126666.08720023
2.8219560438642475	65883222.247743174
2.746204752790163	65202656.66212763
2.673467388721747	97662103.00119445
2.6035859445273672	71767050.64011821
2.5364126470055908	91608293.22877933
2.471809170661686	86218924.04504515
2.409645921133233	105595490.82029644
2.3498013813240277	99852742.05006754
2.2921615140128324	109966145.41139758
2.2366192154477176	83759630.95909679
2.1830738149977833	113688624.23194349
2.131430616471448	98198415.61249477
2.081600477186612	111988334.47030357
2.033499421269312	132896913.62719667
1.9870482840400427	109384319.76370586
1.9421723846604664	102229214.3251277
1.8988012244965375	121843367.9842619
1.8568682089173763	89983853.75888765
1.8163103904669242	140011039.993557
1.7770682315483555	133346847.02894068
1.7390853849518635	254752572.56909055
1.7023084906978738	168552231.98470128
1.666686987828598	163111276.97278595
1.6321729399029437	103900654.56327663
1.5987208730603015	152841203.93907383
1.5662876256371874	146765557.23535734
1.534832208392686	148644447.59756136
1.5043156745066426	163888210.2249988
1.4747009985658224	294082946.8339374
1.4459529638430695	223015782.37250498
1.4180380572214517	208960958.9514901
1.3909243711761974	243490908.2740649
1.3645815122797558	161481774.16550773
1.3389805157343062	165446810.4227522
1.31409376548595	257877457.01989117
1.2898949195058549	255735711.66931635
1.2663588398577303	207331259.99953493
1.2434615272086376	427716864.71438265
1.2211800594579927	220089659.16089037
1.1994925341954286	218221983.56501508
1.1783780147148946	320456589.21648294
1.157816479335338	301059215.2836024
1.1377887738004802	307900220.5841212
1.1182765665442957	312251625.00097877
1.0992623066231317	213706677.59210297
1.0807291841442748	250629757.32680914
1.0626610930089555	342586672.1192113
1.0450425958306369	303218343.6204644
1.027858890872153	481998455.20786643
1.0110957808788044	374309147.66273093
0.9947396436795088	457066048.1376801
0.9787774044432354	269576357.33973336
0.9631965094865791	308193938.34632224
0.947984901531072	563270496.5739353
0.9331309963223475	322216670.46202403
0.9186236605232807	356808455.00717825
0.904452190805614	381659769.69705904
0.890606294062195	436715453.94709814
0.8770760686765016	440092586.76049155
0.8638519867798777	617776485.7198936
0.850924877443731	715304751.9284521
0.8382859107437071	659655177.1121931
0.8259265826515048	777633668.0628053
0.8138387006999892	959086052.1597428
0.8020143703796521	506053621.6640091
0.7904459822233321	490214212.71855885
0.7791261995394052	625204950.9496185
0.768047946757406	423344552.62536365
0.7572043983493586	504645040.9243663
0.7465889682971465	506559866.64792746
0.7361953000738595	731688036.4027766
0.7260172571094472	1617471524.828494
0.7160489137183959	822969576.1632882
0.7062845464579368	644880351.8941121
0.6967186258984839	935713243.9220684
0.6873458087826521	678232449.4050819
0.6781609305502343	507564498.26330066
0.6691589982121968	1005728807.195781
0.6603351835539115	622322998.2346175
0.651684816650004	687955535.7963042
0.6432033796761516	1040688995.5987084
0.6348865010000964	1125846168.0879278
0.6267299495403904	790796729.5184822
0.6187296293762756	767424780.8672667
0.6108815745975562	1155624832.7206945
0.6031819443827544	1368362030.5517752
0.5956270182921344	728742632.0599328
0.5882131917675224	977323859.6680714
0.5809369718263042	846380698.1869491
0.5737949729408456	1517580846.4330297
0.566783913095378	1130531196.6131294
0.5599006100095494	1664248432.586984
0.5531419775230688	1344747211.1750374
0.5465050221314414	951056567.161811
0.539986839666426	1289535570.673315
0.5335846121149643	1559980733.2999911
0.5272956045699857	2180322924.305419
0.5211171623050177	652325633.4976846
0.5150467079691907	1072492826.546526
0.5090817388966116	688719173.7335079
0.5032198245227164	864354144.987353
0.497458603905784	700737259.1096406
0.4917957833465607	679530968.4556965
0.486229134102814	934731625.1844267
0.48075649019301636	1055352515.0630298
0.4753757462881367	718680616.3500708
0.4700848556828987	1838510984.1215355
0.4648818283487799	1849138251.043774
0.4597647290592022	1691207288.4561126
0.45473167558895966	1359015550.8648114
0.4497808369814038	393041440.485832
0.44011872692726683	1362201119.4678876
0.43540403521672033	1654733808.8789527
0.4307647148101523	1055343703.7347432
0.4261991673046168	1904397970.1757033
0.4217058364549757	1513808063.7627249
0.4172832068458092	1870650822.6128883
0.41292980261323464	3490871937.920948
0.4086441862112906	2223470102.212763
0.4044249572247054	2204715533.0603313
0.4002707512239567	1385425921.8300807
0.396180238659781	2647228098.005587
0.3921521238000878	632407466.5396965
0.3881851437017758	1540814632.1047034
0.3842780672198387	1396936590.2847712
0.38042969405171334	2065158450.3323095
0.37663885381425644	1730959616.5960596
0.37290440515300816	2697243196.378393
0.36922523488249226	1911333676.6775458
0.3656002571559611	3084348299.954519
0.3620284126632214	3437728771.1618137
0.3585086678558582	2656531349.33308
0.3550400141997443	4725497227.168961
0.3516214674511957	3211618401.3101897
0.3482520669584801	1857802031.6486995
0.3449308749859483	1752227016.9567878
0.34165697606158574	2981985999.3221045
0.33842947634536813	1958368013.3789182
0.3352475030187634	1120469015.11329
0.3290167458420683	1102186177.2626917
0.322958120443559	1189658987.227247
0.3199913822512599	1490183833.2542632
0.3170653432225663	3216740908.6386104
0.3141792621828472	440264129.71796966
0.3057536045097322	671636192.4873022
0.30032343650657367	1492681638.084476
0.2976624483804926	491715925.1079966
0.28988831620449673	803110141.5300097
0.2848735677142713	1715931635.5044408
0.28241485732201	594394447.2186596
0.27522676190710627	474729726.57626253
0.2660618648169475	1066304649.9552279
0.2616501620616418	219925905.46784475
0.2392393929226273	2757200330.1749225
0.23734618664673235	2115376217.0690143
0.23179948935069206	1039666557.8611579
0.22644500364913256	3186592768.3101068
0.2247013565324778	3342031111.9366617
0.22297777388450868	3539809845.009624
0.2212739489981459	10295157561.263145
0.2195895810057209	180200258.1951385
