# Supplementary material for: Demonstration of non-destructive and isotope-sensitive material analysis using a short-pulsed laser-driven epi-thermal neutron source
Source: Nat Commun. 2022 Mar 4;13:1173. doi: 10.1038/s41467-022-28756-0 (PMC8897477; doi:10.1038/s41467-022-28756-0)
Supplement: Supplementary file 3 — Source Data [file 41467_2022_28756_MOESM3_ESM.zip › Data/FastTraces/LiFBe_ND_19068.csv]

54.73948107906483	1440.0486119877792
48.47172746687852	1891.5362969699197
43.24335133742193	1370.9277140977506
38.83271479362122	7927.946721702912
35.075107259399374	7243.679277790849
31.845847444126775	13397.610093164316
29.049019766157812	28636.617437978362
26.6097778086812	29141.720547640787
24.468969332830625	60544.05120521348
22.57930945982457	70871.03412333148
20.902608792530145	76250.21044497834
19.407734374149868	156250.6505701606
18.06908862766113	163283.89744451063
16.8654601969331	175997.93066593233
15.7791456392697	212528.5150965966
14.795270960695234	282773.4500656814
13.901262372950782	283704.72523856664
13.086429705673822	347629.4860524093
12.341635736930812	473940.8648056076
11.65903167097622	477623.680701385
11.031843990166863	668386.5346734024
10.454201534761069	825736.2460214881
9.92099432401028	975490.5902220571
9.427757602679776	1217519.1158673742
8.970576069491813	1231032.923689122
8.546004355273908	1476912.909064547
8.151000662852312	1223081.0952457886
7.78287112780356	1626056.0535388112
7.439222958652977	2004865.298668586
7.117924802992775	3269452.079240018
6.8170730895645875	3308704.874019355
6.534963335163525	3687146.7202350097
6.270065594182938	3829510.8205577633
6.0210033792003514	4936857.9391266825
5.7865355013033195	6666203.501815049
5.565540375707201	6421931.598241163
5.3570024165575205	8037300.243748635
5.160000208136125	8024450.795064892
4.9736961917152485	10346563.320721762
4.797327649537465	11173308.845919976
4.630198802368568	10998573.353209894
4.471673865836578	12146330.303170696
4.321170934573615	12497135.75902424
4.1781565830658565	13949766.345175527
4.042141088592643	20340902.45886102
3.912674195517752	21670810.48956372
3.7893413518194166	17974962.96529992
3.671760358501615	20221303.389315408
3.5595783808551005	29432450.236170474
3.452469277484056	26508142.183173526
3.350131209019537	39948175.478726655
3.252284493487082	38936763.44637506
3.158669679617333	37121262.047568485
3.0690458131273317	47570336.85159736
2.983188874152802	54253948.49437621
2.9008903667639743	54009371.83570239
2.8219560438642475	46889695.51707391
2.746204752790163	52251256.729039796
2.673467388721747	74850649.69753155
2.6035859445273672	55194056.83759051
2.5364126470055908	70453411.36398159
2.471809170661686	72713494.268305
2.409645921133233	89054895.83000484
2.3498013813240277	82777675.82235174
2.2921615140128324	78887920.81930707
2.2366192154477176	63763537.43193377
2.1830738149977833	94247592.07644375
2.131430616471448	75881628.24685025
2.081600477186612	81157241.60616651
2.033499421269312	114584493.4378186
1.9870482840400427	84525401.24829683
1.9421723846604664	93302014.363846
1.8988012244965375	98904770.90637209
1.8568682089173763	91273849.08589032
1.8163103904669242	104809362.03745715
1.7770682315483555	96635624.6907946
1.7390853849518635	160138876.4493346
1.7023084906978738	142719193.75640118
1.666686987828598	136625356.85206997
1.6321729399029437	66252230.18167331
1.5987208730603015	108639429.23493846
1.5662876256371874	112146252.58686808
1.534832208392686	115667237.11388265
1.5043156745066426	114866634.23728724
1.4747009985658224	199485526.97985673
1.4459529638430695	126240513.08993241
1.4180380572214517	146457405.58932588
1.3909243711761974	203952988.5661939
1.3645815122797558	141255570.15577993
1.3389805157343062	156017993.3135821
1.31409376548595	164435506.54775247
1.2898949195058549	168166309.83723807
1.2663588398577303	141867371.83908302
1.2434615272086376	272733569.46155405
1.2211800594579927	208454716.9988483
1.1994925341954286	149319399.7669458
1.1783780147148946	174869120.92034754
1.157816479335338	231483965.01485842
1.1377887738004802	242296918.5817027
1.1182765665442957	289016767.5267037
1.0992623066231317	220246178.36357152
1.0807291841442748	235137361.15909287
1.0626610930089555	205418661.9367828
1.0450425958306369	249759808.32946035
1.027858890872153	379300606.70292884
1.0110957808788044	314419388.023539
0.9947396436795088	329911716.7363992
0.9787774044432354	244382922.5574944
0.9631965094865791	318831667.1936481
0.947984901531072	388792302.65404767
0.9331309963223475	222407106.39943507
0.9186236605232807	323462687.49274415
0.904452190805614	176836138.7956318
0.890606294062195	251892090.02819425
0.8770760686765016	286324388.5409716
0.8638519867798777	194124426.16216993
0.850924877443731	412578962.67092335
0.8382859107437071	476141189.72834927
0.8259265826515048	605444068.6811465
0.8138387006999892	869454037.9268129
0.8020143703796521	464125655.2503002
0.7904459822233321	365737723.95007044
0.7791261995394052	289679023.7347793
0.768047946757406	359126130.827081
0.7572043983493586	328322237.4598857
0.7465889682971465	268685508.6954386
0.7361953000738595	545895875.9925994
0.7260172571094472	565923087.0369958
0.7160489137183959	381310197.599967
0.7062845464579368	563881455.1009578
0.6967186258984839	423478566.2821521
0.6873458087826521	709695278.1131746
0.6781609305502343	536000997.6803588
0.6691589982121968	654327508.404884
0.6603351835539115	398652975.12219286
0.651684816650004	440696425.9315478
0.6432033796761516	776434494.7907513
0.6348865010000964	1656640136.7520037
0.6267299495403904	835101425.4044211
0.6187296293762756	332195242.2160843
0.6108815745975562	811716179.3134596
0.6031819443827544	619283733.1495751
0.5956270182921344	398155035.4407074
0.5882131917675224	626062455.3808297
0.5809369718263042	462427641.8828427
0.5737949729408456	1065955742.3717175
0.566783913095378	724205318.2623116
0.5599006100095494	753193934.9451905
0.5531419775230688	411251732.3837476
0.5465050221314414	768963903.957471
0.539986839666426	558201392.4049606
0.5335846121149643	675269017.1999693
0.5272956045699857	2334502257.4282846
0.5211171623050177	483048354.2648383
0.5150467079691907	753323877.1409521
0.5090817388966116	15154469.776779123
0.5032198245227164	194610779.82934982
0.497458603905784	199136482.0293722
0.4917957833465607	261729695.90724975
0.486229134102814	510698958.6994514
0.48075649019301636	299911535.1987023
0.4753757462881367	825526649.748503
0.4700848556828987	1004486870.7241182
0.4648818283487799	344729827.9463128
0.4597647290592022	1367402743.2600703
0.45473167558895966	507297672.114585
0.44491043188020285	978335518.9961431
0.44011872692726683	524668486.5196012
0.43540403521672033	637341043.6165789
0.4307647148101523	48821332.21010635
0.4261991673046168	733502260.7626346
0.4217058364549757	293830477.5971097
0.41292980261323464	785975649.0589193
0.4086441862112906	66309841.927782394
0.4044249572247054	1632595984.5493526
0.4002707512239567	1591396781.4125915
0.396180238659781	58249196.092516884
0.3921521238000878	65187453.8630049
0.3881851437017758	920583411.659358
0.3842780672198387	64623785.70070953
0.38042969405171334	61588563.86738897
0.37663885381425644	1034188458.5518996
0.37290440515300816	1038876334.3344953
0.36922523488249226	2195491085.6960263
0.3656002571559611	1187974617.9246871
0.3620284126632214	2545644598.411317
0.3585086678558582	122893990.90872195
0.3550400141997443	464919826.6039157
0.34165697606158574	578353321.8510892
0.3352475030187634	102943854.21501404
0.3321102036937873	101577203.5789668
0.3290167458420683	101270687.28075106
0.32596631624187467	104310735.580152
0.322958120443559	122627964.478211
0.3199913822512599	153605539.17742282
0.3170653432225663	148809886.2756472
0.3141792621828472	134313587.8577201
0.31133241475561135	64680616.23416727
0.3057536045097322	1776311438.5904198
0.30302027290656497	48782797.721950956
0.2950366758717564	413782668.6967128
0.28241485732201	91316742.05963632
0.2775919912953668	97420774.5107514
0.2728916380792725	22186410.797749516
0.25314972752551057	74844172.6725109
0.24704336903425883	314899938.22588384
0.22644500364913256	328468400.604124
0.2247013565324778	33132810.72158809
0.20678080581524227	183311031.0826794
