# Supplementary material for: Demonstration of non-destructive and isotope-sensitive material analysis using a short-pulsed laser-driven epi-thermal neutron source
Source: Nat Commun. 2022 Mar 4;13:1173. doi: 10.1038/s41467-022-28756-0 (PMC8897477; doi:10.1038/s41467-022-28756-0)
Supplement: Supplementary file 3 — Source Data [file 41467_2022_28756_MOESM3_ESM.zip › Data/ModeratorWings/noWings.csv]

1.0000E-10 1.0280E-10 0.0000E+00 0.0000
1.0280E-10 1.0568E-10 0.0000E+00 0.0000
1.0568E-10 1.0864E-10 0.0000E+00 0.0000
1.0864E-10 1.1169E-10 0.0000E+00 0.0000
1.1169E-10 1.1482E-10 0.0000E+00 0.0000
1.1482E-10 1.1803E-10 0.0000E+00 0.0000
1.1803E-10 1.2134E-10 0.0000E+00 0.0000
1.2134E-10 1.2474E-10 0.0000E+00 0.0000
1.2474E-10 1.2823E-10 0.0000E+00 0.0000
1.2823E-10 1.3183E-10 0.0000E+00 0.0000
1.3183E-10 1.3552E-10 0.0000E+00 0.0000
1.3552E-10 1.3932E-10 0.0000E+00 0.0000
1.3932E-10 1.4322E-10 0.0000E+00 0.0000
1.4322E-10 1.4723E-10 0.0000E+00 0.0000
1.4723E-10 1.5136E-10 0.0000E+00 0.0000
1.5136E-10 1.5560E-10 0.0000E+00 0.0000
1.5560E-10 1.5996E-10 0.0000E+00 0.0000
1.5996E-10 1.6444E-10 0.0000E+00 0.0000
1.6444E-10 1.6904E-10 0.0000E+00 0.0000
1.6904E-10 1.7378E-10 0.0000E+00 0.0000
1.7378E-10 1.7865E-10 0.0000E+00 0.0000
1.7865E-10 1.8365E-10 0.0000E+00 0.0000
1.8365E-10 1.8880E-10 0.0000E+00 0.0000
1.8880E-10 1.9409E-10 0.0000E+00 0.0000
1.9409E-10 1.9953E-10 0.0000E+00 0.0000
1.9953E-10 2.0512E-10 0.0000E+00 0.0000
2.0512E-10 2.1086E-10 0.0000E+00 0.0000
2.1086E-10 2.1677E-10 0.0000E+00 0.0000
2.1677E-10 2.2284E-10 0.0000E+00 0.0000
2.2284E-10 2.2909E-10 0.0000E+00 0.0000
2.2909E-10 2.3550E-10 0.0000E+00 0.0000
2.3550E-10 2.4210E-10 0.0000E+00 0.0000
2.4210E-10 2.4889E-10 0.0000E+00 0.0000
2.4889E-10 2.5586E-10 0.0000E+00 0.0000
2.5586E-10 2.6303E-10 0.0000E+00 0.0000
2.6303E-10 2.7040E-10 0.0000E+00 0.0000
2.7040E-10 2.7797E-10 0.0000E+00 0.0000
2.7797E-10 2.8576E-10 0.0000E+00 0.0000
2.8576E-10 2.9376E-10 0.0000E+00 0.0000
2.9376E-10 3.0200E-10 0.0000E+00 0.0000
3.0200E-10 3.1046E-10 0.0000E+00 0.0000
3.1046E-10 3.1915E-10 6.7707E-11 1.0000
3.1915E-10 3.2810E-10 1.1130E-10 1.0000
3.2810E-10 3.3729E-10 0.0000E+00 0.0000
3.3729E-10 3.4674E-10 1.6415E-10 1.0000
3.4674E-10 3.5645E-10 0.0000E+00 0.0000
3.5645E-10 3.6644E-10 4.5453E-11 1.0000
3.6644E-10 3.7670E-10 0.0000E+00 0.0000
3.7670E-10 3.8726E-10 8.0193E-11 1.0000
3.8726E-10 3.9811E-10 0.0000E+00 0.0000
3.9811E-10 4.0926E-10 0.0000E+00 0.0000
4.0926E-10 4.2073E-10 9.9620E-11 1.0000
4.2073E-10 4.3251E-10 0.0000E+00 0.0000
4.3251E-10 4.4463E-10 6.9251E-11 1.0000
4.4463E-10 4.5709E-10 0.0000E+00 0.0000
4.5709E-10 4.6989E-10 0.0000E+00 0.0000
4.6989E-10 4.8306E-10 0.0000E+00 0.0000
4.8306E-10 4.9659E-10 0.0000E+00 0.0000
4.9659E-10 5.1050E-10 0.0000E+00 0.0000
5.1050E-10 5.2481E-10 0.0000E+00 0.0000
5.2481E-10 5.3951E-10 0.0000E+00 0.0000
5.3951E-10 5.5463E-10 0.0000E+00 0.0000
5.5463E-10 5.7016E-10 0.0000E+00 0.0000
5.7016E-10 5.8614E-10 2.7943E-11 1.0000
5.8614E-10 6.0256E-10 1.8495E-10 1.0000
6.0256E-10 6.1944E-10 0.0000E+00 0.0000
6.1944E-10 6.3680E-10 0.0000E+00 0.0000
6.3680E-10 6.5464E-10 0.0000E+00 0.0000
6.5464E-10 6.7298E-10 0.0000E+00 0.0000
6.7298E-10 6.9183E-10 0.0000E+00 0.0000
6.9183E-10 7.1121E-10 0.0000E+00 0.0000
7.1121E-10 7.3114E-10 0.0000E+00 0.0000
7.3114E-10 7.5162E-10 0.0000E+00 0.0000
7.5162E-10 7.7268E-10 0.0000E+00 0.0000
7.7268E-10 7.9433E-10 0.0000E+00 0.0000
7.9433E-10 8.1658E-10 8.9973E-11 1.0000
8.1658E-10 8.3946E-10 0.0000E+00 0.0000
8.3946E-10 8.6298E-10 0.0000E+00 0.0000
8.6298E-10 8.8716E-10 4.3892E-11 1.0000
8.8716E-10 9.1201E-10 0.0000E+00 0.0000
9.1201E-10 9.3756E-10 0.0000E+00 0.0000
9.3756E-10 9.6383E-10 1.0278E-10 1.0000
9.6383E-10 9.9083E-10 0.0000E+00 0.0000
9.9083E-10 1.0186E-09 0.0000E+00 0.0000
1.0186E-09 1.0471E-09 5.4175E-11 1.0000
1.0471E-09 1.0765E-09 7.7249E-10 0.4411
1.0765E-09 1.1066E-09 4.8866E-10 0.5216
1.1066E-09 1.1376E-09 1.8894E-10 0.7149
1.1376E-09 1.1695E-09 0.0000E+00 0.0000
1.1695E-09 1.2023E-09 5.2493E-11 1.0000
1.2023E-09 1.2359E-09 2.7440E-10 0.7198
1.2359E-09 1.2706E-09 0.0000E+00 0.0000
1.2706E-09 1.3062E-09 0.0000E+00 0.0000
1.3062E-09 1.3428E-09 1.3027E-10 1.0000
1.3428E-09 1.3804E-09 1.0630E-10 1.0000
1.3804E-09 1.4191E-09 0.0000E+00 0.0000
1.4191E-09 1.4588E-09 3.7914E-10 0.6153
1.4588E-09 1.4997E-09 8.4860E-10 0.4201
1.4997E-09 1.5417E-09 8.1060E-11 1.0000
1.5417E-09 1.5849E-09 1.4422E-10 0.7089
1.5849E-09 1.6293E-09 1.8565E-10 1.0000
1.6293E-09 1.6749E-09 2.9691E-10 0.5937
1.6749E-09 1.7219E-09 1.7728E-10 1.0000
1.7219E-09 1.7701E-09 0.0000E+00 0.0000
1.7701E-09 1.8197E-09 2.0535E-10 0.6283
1.8197E-09 1.8707E-09 3.3434E-10 0.6028
1.8707E-09 1.9231E-09 5.1763E-11 1.0000
1.9231E-09 1.9770E-09 3.3139E-10 0.7317
1.9770E-09 2.0324E-09 2.0017E-10 0.7257
2.0324E-09 2.0893E-09 2.3861E-10 0.7807
2.0893E-09 2.1478E-09 4.2747E-10 0.4792
2.1478E-09 2.2080E-09 1.6587E-10 0.6095
2.2080E-09 2.2699E-09 2.1257E-10 0.8657
2.2699E-09 2.3335E-09 8.5361E-10 0.4617
2.3335E-09 2.3988E-09 2.8840E-09 0.2050
2.3988E-09 2.4660E-09 2.3085E-09 0.2365
2.4660E-09 2.5351E-09 1.2218E-09 0.3127
2.5351E-09 2.6062E-09 7.9477E-10 0.3717
2.6062E-09 2.6792E-09 6.1800E-10 0.4778
2.6792E-09 2.7542E-09 1.1090E-09 0.3609
2.7542E-09 2.8314E-09 1.3658E-09 0.3534
2.8314E-09 2.9107E-09 1.0771E-09 0.3946
2.9107E-09 2.9923E-09 4.8850E-10 0.5649
2.9923E-09 3.0761E-09 9.9019E-10 0.3738
3.0761E-09 3.1623E-09 8.6334E-10 0.3652
3.1623E-09 3.2509E-09 4.1809E-10 0.6489
3.2509E-09 3.3420E-09 8.0754E-10 0.4402
3.3420E-09 3.4356E-09 9.0452E-10 0.4083
3.4356E-09 3.5318E-09 4.8284E-10 0.5326
3.5318E-09 3.6308E-09 4.4028E-10 0.5863
3.6308E-09 3.7325E-09 7.3516E-10 0.3871
3.7325E-09 3.8371E-09 4.3423E-09 0.1744
3.8371E-09 3.9446E-09 2.6319E-09 0.2121
3.9446E-09 4.0551E-09 3.5258E-09 0.2062
4.0551E-09 4.1687E-09 2.2492E-09 0.2299
4.1687E-09 4.2855E-09 1.7109E-09 0.2870
4.2855E-09 4.4055E-09 6.0958E-10 0.4418
4.4055E-09 4.5290E-09 1.4330E-09 0.2995
4.5290E-09 4.6559E-09 1.2344E-09 0.3337
4.6559E-09 4.7863E-09 1.5348E-09 0.2989
4.7863E-09 4.9204E-09 1.7537E-09 0.2824
4.9204E-09 5.0582E-09 5.8970E-09 0.1502
5.0582E-09 5.2000E-09 3.3496E-09 0.2079
5.2000E-09 5.3456E-09 4.2190E-09 0.1831
5.3456E-09 5.4954E-09 1.6993E-09 0.3009
5.4954E-09 5.6494E-09 2.4581E-09 0.2393
5.6494E-09 5.8076E-09 2.3044E-09 0.2387
5.8076E-09 5.9704E-09 6.2904E-09 0.1479
5.9704E-09 6.1376E-09 5.5658E-09 0.1624
6.1376E-09 6.3096E-09 4.9519E-09 0.1680
6.3096E-09 6.4863E-09 5.3050E-09 0.1609
6.4863E-09 6.6681E-09 3.8841E-09 0.1978
6.6681E-09 6.8549E-09 6.1295E-09 0.1479
6.8549E-09 7.0469E-09 9.4719E-09 0.1216
7.0469E-09 7.2444E-09 5.6179E-09 0.1556
7.2444E-09 7.4473E-09 5.1123E-09 0.1685
7.4473E-09 7.6560E-09 4.9627E-09 0.1619
7.6560E-09 7.8705E-09 1.1019E-08 0.1094
7.8705E-09 8.0910E-09 9.2833E-09 0.1230
8.0910E-09 8.3176E-09 7.4807E-09 0.1372
8.3176E-09 8.5507E-09 1.0181E-08 0.1165
8.5507E-09 8.7902E-09 1.0490E-08 0.1126
8.7902E-09 9.0365E-09 9.4040E-09 0.1218
9.0365E-09 9.2897E-09 1.0142E-08 0.1125
9.2897E-09 9.5499E-09 9.7501E-09 0.1209
9.5499E-09 9.8175E-09 1.0788E-08 0.1146
9.8175E-09 1.0093E-08 1.3410E-08 0.1022
1.0093E-08 1.0375E-08 8.7105E-09 0.1219
1.0375E-08 1.0666E-08 1.4228E-08 0.0958
1.0666E-08 1.0965E-08 1.3529E-08 0.1005
1.0965E-08 1.1272E-08 1.5562E-08 0.0935
1.1272E-08 1.1588E-08 1.3644E-08 0.1029
1.1588E-08 1.1912E-08 1.6556E-08 0.0917
1.1912E-08 1.2246E-08 1.6199E-08 0.0899
1.2246E-08 1.2589E-08 1.4799E-08 0.0945
1.2589E-08 1.2942E-08 1.9348E-08 0.0847
1.2942E-08 1.3305E-08 1.9804E-08 0.0846
1.3305E-08 1.3677E-08 2.0534E-08 0.0834
1.3677E-08 1.4060E-08 1.9172E-08 0.0828
1.4060E-08 1.4454E-08 2.0508E-08 0.0846
1.4454E-08 1.4859E-08 2.3572E-08 0.0777
1.4859E-08 1.5276E-08 2.4069E-08 0.0756
1.5276E-08 1.5704E-08 2.4236E-08 0.0760
1.5704E-08 1.6144E-08 2.6014E-08 0.0740
1.6144E-08 1.6596E-08 2.7540E-08 0.0714
1.6596E-08 1.7061E-08 2.9145E-08 0.0702
1.7061E-08 1.7539E-08 2.8870E-08 0.0689
1.7539E-08 1.8030E-08 3.0460E-08 0.0671
1.8030E-08 1.8535E-08 3.5224E-08 0.0625
1.8535E-08 1.9055E-08 3.2521E-08 0.0654
1.9055E-08 1.9588E-08 3.2197E-08 0.0670
1.9588E-08 2.0137E-08 3.2679E-08 0.0654
2.0137E-08 2.0701E-08 3.6612E-08 0.0611
2.0701E-08 2.1281E-08 3.8341E-08 0.0594
2.1281E-08 2.1878E-08 4.0802E-08 0.0586
2.1878E-08 2.2491E-08 3.8027E-08 0.0601
2.2491E-08 2.3121E-08 4.0610E-08 0.0584
2.3121E-08 2.3768E-08 4.3295E-08 0.0572
2.3768E-08 2.4434E-08 4.5718E-08 0.0539
2.4434E-08 2.5119E-08 4.9269E-08 0.0535
2.5119E-08 2.5823E-08 4.9552E-08 0.0532
2.5823E-08 2.6546E-08 5.0948E-08 0.0523
2.6546E-08 2.7290E-08 5.1234E-08 0.0528
2.7290E-08 2.8054E-08 5.4181E-08 0.0503
2.8054E-08 2.8840E-08 5.4949E-08 0.0508
2.8840E-08 2.9648E-08 5.7860E-08 0.0498
2.9648E-08 3.0479E-08 5.6415E-08 0.0497
3.0479E-08 3.1333E-08 6.3023E-08 0.0471
3.1333E-08 3.2211E-08 6.3663E-08 0.0471
3.2211E-08 3.3113E-08 6.0832E-08 0.0479
3.3113E-08 3.4041E-08 7.1265E-08 0.0438
3.4041E-08 3.4995E-08 7.4580E-08 0.0433
3.4995E-08 3.5975E-08 7.0339E-08 0.0441
3.5975E-08 3.6983E-08 7.4576E-08 0.0434
3.6983E-08 3.8019E-08 6.9615E-08 0.0447
3.8019E-08 3.9084E-08 7.7376E-08 0.0427
3.9084E-08 4.0179E-08 7.7102E-08 0.0429
4.0179E-08 4.1305E-08 7.4479E-08 0.0430
4.1305E-08 4.2462E-08 8.6030E-08 0.0407
4.2462E-08 4.3652E-08 8.4752E-08 0.0408
4.3652E-08 4.4875E-08 8.7794E-08 0.0401
4.4875E-08 4.6132E-08 8.3436E-08 0.0414
4.6132E-08 4.7424E-08 8.8093E-08 0.0401
4.7424E-08 4.8753E-08 8.7092E-08 0.0402
4.8753E-08 5.0119E-08 9.5994E-08 0.0388
5.0119E-08 5.1523E-08 9.4744E-08 0.0384
5.1523E-08 5.2966E-08 9.1642E-08 0.0393
5.2966E-08 5.4450E-08 9.1581E-08 0.0394
5.4450E-08 5.5976E-08 9.3884E-08 0.0392
5.5976E-08 5.7544E-08 9.5332E-08 0.0385
5.7544E-08 5.9156E-08 9.1867E-08 0.0395
5.9156E-08 6.0814E-08 9.2515E-08 0.0392
6.0814E-08 6.2517E-08 8.7617E-08 0.0403
6.2517E-08 6.4269E-08 9.8356E-08 0.0383
6.4269E-08 6.6069E-08 9.4072E-08 0.0387
6.6069E-08 6.7920E-08 1.0071E-07 0.0381
6.7920E-08 6.9823E-08 9.3124E-08 0.0390
6.9823E-08 7.1779E-08 8.8106E-08 0.0408
7.1779E-08 7.3790E-08 8.8147E-08 0.0404
7.3790E-08 7.5858E-08 9.1569E-08 0.0401
7.5858E-08 7.7983E-08 8.9325E-08 0.0406
7.7983E-08 8.0168E-08 7.7996E-08 0.0430
8.0168E-08 8.2414E-08 8.4911E-08 0.0416
8.2414E-08 8.4723E-08 8.8932E-08 0.0404
8.4723E-08 8.7096E-08 9.6236E-08 0.0391
8.7096E-08 8.9536E-08 8.3632E-08 0.0417
8.9536E-08 9.2045E-08 8.3852E-08 0.0419
9.2045E-08 9.4624E-08 8.5392E-08 0.0421
9.4624E-08 9.7275E-08 8.1989E-08 0.0430
9.7275E-08 1.0000E-07 8.0495E-08 0.0434
1.0000E-07 1.0280E-07 7.4029E-08 0.0452
1.0280E-07 1.0568E-07 7.0836E-08 0.0462
1.0568E-07 1.0864E-07 6.4936E-08 0.0482
1.0864E-07 1.1169E-07 6.3936E-08 0.0487
1.1169E-07 1.1482E-07 5.9277E-08 0.0508
1.1482E-07 1.1803E-07 6.2056E-08 0.0502
1.1803E-07 1.2134E-07 6.0004E-08 0.0518
1.2134E-07 1.2474E-07 5.4135E-08 0.0540
1.2474E-07 1.2823E-07 6.2311E-08 0.0498
1.2823E-07 1.3183E-07 5.7182E-08 0.0535
1.3183E-07 1.3552E-07 4.8507E-08 0.0571
1.3552E-07 1.3932E-07 5.0562E-08 0.0570
1.3932E-07 1.4322E-07 4.2415E-08 0.0627
1.4322E-07 1.4723E-07 4.2226E-08 0.0616
1.4723E-07 1.5136E-07 3.9499E-08 0.0648
1.5136E-07 1.5560E-07 3.4875E-08 0.0703
1.5560E-07 1.5996E-07 3.7614E-08 0.0674
1.5996E-07 1.6444E-07 2.7353E-08 0.0795
1.6444E-07 1.6904E-07 3.2435E-08 0.0737
1.6904E-07 1.7378E-07 2.5553E-08 0.0824
1.7378E-07 1.7865E-07 2.5419E-08 0.0848
1.7865E-07 1.8365E-07 2.3917E-08 0.0871
1.8365E-07 1.8880E-07 2.6343E-08 0.0836
1.8880E-07 1.9409E-07 2.3459E-08 0.0874
1.9409E-07 1.9953E-07 2.1084E-08 0.0934
1.9953E-07 2.0512E-07 1.9382E-08 0.0982
2.0512E-07 2.1086E-07 1.9416E-08 0.1006
2.1086E-07 2.1677E-07 2.0747E-08 0.0973
2.1677E-07 2.2284E-07 1.7508E-08 0.1065
2.2284E-07 2.2909E-07 1.5877E-08 0.1120
2.2909E-07 2.3550E-07 1.6598E-08 0.1086
2.3550E-07 2.4210E-07 1.4919E-08 0.1152
2.4210E-07 2.4889E-07 1.5910E-08 0.1149
2.4889E-07 2.5586E-07 1.6118E-08 0.1133
2.5586E-07 2.6303E-07 1.3764E-08 0.1226
2.6303E-07 2.7040E-07 1.4405E-08 0.1188
2.7040E-07 2.7797E-07 1.5740E-08 0.1152
2.7797E-07 2.8576E-07 1.3448E-08 0.1243
2.8576E-07 2.9376E-07 1.3695E-08 0.1229
2.9376E-07 3.0200E-07 1.3179E-08 0.1262
3.0200E-07 3.1046E-07 1.1811E-08 0.1336
3.1046E-07 3.1915E-07 1.1913E-08 0.1339
3.1915E-07 3.2810E-07 1.4640E-08 0.1194
3.2810E-07 3.3729E-07 1.2944E-08 0.1261
3.3729E-07 3.4674E-07 1.2083E-08 0.1307
3.4674E-07 3.5645E-07 1.3492E-08 0.1248
3.5645E-07 3.6644E-07 1.3125E-08 0.1270
3.6644E-07 3.7670E-07 1.3112E-08 0.1273
3.7670E-07 3.8726E-07 1.1598E-08 0.1354
3.8726E-07 3.9811E-07 1.5261E-08 0.1179
3.9811E-07 4.0926E-07 1.2921E-08 0.1283
4.0926E-07 4.2073E-07 1.1692E-08 0.1346
4.2073E-07 4.3251E-07 1.2017E-08 0.1326
4.3251E-07 4.4463E-07 1.3369E-08 0.1253
4.4463E-07 4.5709E-07 1.4386E-08 0.1203
4.5709E-07 4.6989E-07 1.4277E-08 0.1215
4.6989E-07 4.8306E-07 1.3007E-08 0.1273
4.8306E-07 4.9659E-07 1.3038E-08 0.1277
4.9659E-07 5.1050E-07 1.4012E-08 0.1218
5.1050E-07 5.2481E-07 1.3814E-08 0.1236
5.2481E-07 5.3951E-07 1.2809E-08 0.1281
5.3951E-07 5.5463E-07 1.2305E-08 0.1309
5.5463E-07 5.7016E-07 1.3658E-08 0.1241
5.7016E-07 5.8614E-07 1.2316E-08 0.1306
5.8614E-07 6.0256E-07 1.3008E-08 0.1270
6.0256E-07 6.1944E-07 1.3534E-08 0.1252
6.1944E-07 6.3680E-07 1.4103E-08 0.1230
6.3680E-07 6.5464E-07 1.3349E-08 0.1251
6.5464E-07 6.7298E-07 1.3334E-08 0.1254
6.7298E-07 6.9183E-07 1.5398E-08 0.1179
6.9183E-07 7.1121E-07 1.3590E-08 0.1251
7.1121E-07 7.3114E-07 1.2171E-08 0.1319
7.3114E-07 7.5162E-07 1.3907E-08 0.1231
7.5162E-07 7.7268E-07 1.1130E-08 0.1381
7.7268E-07 7.9433E-07 1.2142E-08 0.1320
7.9433E-07 8.1658E-07 1.2222E-08 0.1324
8.1658E-07 8.3946E-07 1.2116E-08 0.1320
8.3946E-07 8.6298E-07 1.5143E-08 0.1179
8.6298E-07 8.8716E-07 1.3782E-08 0.1236
8.8716E-07 9.1201E-07 1.4232E-08 0.1222
9.1201E-07 9.3756E-07 1.2576E-08 0.1306
9.3756E-07 9.6383E-07 1.1587E-08 0.1341
9.6383E-07 9.9083E-07 1.3941E-08 0.1224
9.9083E-07 1.0186E-06 1.1904E-08 0.1330
1.0186E-06 1.0471E-06 1.1559E-08 0.1370
1.0471E-06 1.0765E-06 1.3118E-08 0.1266
1.0765E-06 1.1066E-06 1.1400E-08 0.1329
1.1066E-06 1.1376E-06 1.1046E-08 0.1392
1.1376E-06 1.1695E-06 1.0904E-08 0.1396
1.1695E-06 1.2023E-06 1.3552E-08 0.1263
1.2023E-06 1.2359E-06 1.1653E-08 0.1356
1.2359E-06 1.2706E-06 1.0355E-08 0.1436
1.2706E-06 1.3062E-06 1.0339E-08 0.1427
1.3062E-06 1.3428E-06 9.3832E-09 0.1516
1.3428E-06 1.3804E-06 1.0655E-08 0.1406
1.3804E-06 1.4191E-06 1.2463E-08 0.1309
1.4191E-06 1.4588E-06 8.9672E-09 0.1530
1.4588E-06 1.4997E-06 1.3294E-08 0.1259
1.4997E-06 1.5417E-06 1.2024E-08 0.1334
1.5417E-06 1.5849E-06 1.0182E-08 0.1449
1.5849E-06 1.6293E-06 1.1314E-08 0.1358
1.6293E-06 1.6749E-06 1.0924E-08 0.1391
1.6749E-06 1.7219E-06 1.4195E-08 0.1227
1.7219E-06 1.7701E-06 1.2338E-08 0.1321
1.7701E-06 1.8197E-06 1.0859E-08 0.1385
1.8197E-06 1.8707E-06 1.2722E-08 0.1294
1.8707E-06 1.9231E-06 1.4822E-08 0.1200
1.9231E-06 1.9770E-06 1.1246E-08 0.1383
1.9770E-06 2.0324E-06 1.3280E-08 0.1258
2.0324E-06 2.0893E-06 1.1217E-08 0.1376
2.0893E-06 2.1478E-06 1.0868E-08 0.1394
2.1478E-06 2.2080E-06 1.2603E-08 0.1298
2.2080E-06 2.2699E-06 1.1501E-08 0.1364
2.2699E-06 2.3335E-06 1.2496E-08 0.1291
2.3335E-06 2.3988E-06 1.2904E-08 0.1278
2.3988E-06 2.4660E-06 1.0634E-08 0.1422
2.4660E-06 2.5351E-06 1.4464E-08 0.1204
2.5351E-06 2.6062E-06 1.0966E-08 0.1394
2.6062E-06 2.6792E-06 1.0837E-08 0.1401
2.6792E-06 2.7542E-06 1.2088E-08 0.1324
2.7542E-06 2.8314E-06 1.0997E-08 0.1399
2.8314E-06 2.9107E-06 1.1657E-08 0.1353
2.9107E-06 2.9923E-06 8.4841E-09 0.1572
2.9923E-06 3.0761E-06 9.9613E-09 0.1463
3.0761E-06 3.1623E-06 1.2640E-08 0.1290
3.1623E-06 3.2509E-06 1.0938E-08 0.1401
3.2509E-06 3.3420E-06 1.2855E-08 0.1283
3.3420E-06 3.4356E-06 1.0892E-08 0.1381
3.4356E-06 3.5318E-06 1.1009E-08 0.1389
3.5318E-06 3.6308E-06 9.5698E-09 0.1469
3.6308E-06 3.7325E-06 1.4345E-08 0.1222
3.7325E-06 3.8371E-06 1.0233E-08 0.1439
3.8371E-06 3.9446E-06 1.1848E-08 0.1337
3.9446E-06 4.0551E-06 1.1873E-08 0.1329
4.0551E-06 4.1687E-06 1.1885E-08 0.1324
4.1687E-06 4.2855E-06 1.2656E-08 0.1289
4.2855E-06 4.4055E-06 1.3008E-08 0.1281
4.4055E-06 4.5290E-06 1.4052E-08 0.1224
4.5290E-06 4.6559E-06 9.5321E-09 0.1499
4.6559E-06 4.7863E-06 8.9963E-09 0.1535
4.7863E-06 4.9204E-06 9.3385E-09 0.1496
4.9204E-06 5.0582E-06 1.0200E-08 0.1445
5.0582E-06 5.2000E-06 9.2473E-09 0.1519
5.2000E-06 5.3456E-06 1.0439E-08 0.1441
5.3456E-06 5.4954E-06 1.2486E-08 0.1301
5.4954E-06 5.6494E-06 1.2533E-08 0.1305
5.6494E-06 5.8076E-06 1.0339E-08 0.1446
5.8076E-06 5.9704E-06 1.1503E-08 0.1365
5.9704E-06 6.1376E-06 1.0570E-08 0.1424
6.1376E-06 6.3096E-06 1.2079E-08 0.1329
6.3096E-06 6.4863E-06 1.0195E-08 0.1439
6.4863E-06 6.6681E-06 1.2858E-08 0.1290
6.6681E-06 6.8549E-06 7.4943E-09 0.1663
6.8549E-06 7.0469E-06 1.0930E-08 0.1396
7.0469E-06 7.2444E-06 9.2493E-09 0.1526
7.2444E-06 7.4473E-06 9.8983E-09 0.1474
7.4473E-06 7.6560E-06 9.4862E-09 0.1507
7.6560E-06 7.8705E-06 1.1125E-08 0.1390
7.8705E-06 8.0910E-06 9.6137E-09 0.1491
8.0910E-06 8.3176E-06 9.3750E-09 0.1517
8.3176E-06 8.5507E-06 8.6494E-09 0.1567
8.5507E-06 8.7902E-06 1.0887E-08 0.1402
8.7902E-06 9.0365E-06 1.2564E-08 0.1292
9.0365E-06 9.2897E-06 1.2962E-08 0.1274
9.2897E-06 9.5499E-06 1.0103E-08 0.1453
9.5499E-06 9.8175E-06 1.0855E-08 0.1405
9.8175E-06 1.0093E-05 8.6126E-09 0.1565
1.0093E-05 1.0375E-05 9.7501E-09 0.1481
1.0375E-05 1.0666E-05 1.2334E-08 0.1320
1.0666E-05 1.0965E-05 1.0656E-08 0.1419
1.0965E-05 1.1272E-05 1.0339E-08 0.1444
1.1272E-05 1.1588E-05 1.2671E-08 0.1296
1.1588E-05 1.1912E-05 1.0398E-08 0.1439
1.1912E-05 1.2246E-05 1.3455E-08 0.1260
1.2246E-05 1.2589E-05 1.0962E-08 0.1392
1.2589E-05 1.2942E-05 1.1597E-08 0.1358
1.2942E-05 1.3305E-05 1.1748E-08 0.1355
1.3305E-05 1.3677E-05 7.0066E-09 0.1737
1.3677E-05 1.4060E-05 1.2090E-08 0.1336
1.4060E-05 1.4454E-05 1.1708E-08 0.1351
1.4454E-05 1.4859E-05 1.0539E-08 0.1430
1.4859E-05 1.5276E-05 7.7818E-09 0.1669
1.5276E-05 1.5704E-05 9.6514E-09 0.1485
1.5704E-05 1.6144E-05 1.2227E-08 0.1329
1.6144E-05 1.6596E-05 1.0906E-08 0.1398
1.6596E-05 1.7061E-05 1.0509E-08 0.1433
1.7061E-05 1.7539E-05 9.9649E-09 0.1472
1.7539E-05 1.8030E-05 1.0664E-08 0.1411
1.8030E-05 1.8535E-05 1.1258E-08 0.1387
1.8535E-05 1.9055E-05 9.6053E-09 0.1481
1.9055E-05 1.9588E-05 1.4147E-08 0.1234
1.9588E-05 2.0137E-05 1.0575E-08 0.1428
2.0137E-05 2.0701E-05 1.2195E-08 0.1314
2.0701E-05 2.1281E-05 1.1493E-08 0.1360
2.1281E-05 2.1878E-05 8.9234E-09 0.1548
2.1878E-05 2.2491E-05 1.0597E-08 0.1425
2.2491E-05 2.3121E-05 1.3956E-08 0.1240
2.3121E-05 2.3768E-05 8.8048E-09 0.1563
2.3768E-05 2.4434E-05 1.2378E-08 0.1311
2.4434E-05 2.5119E-05 1.1617E-08 0.1358
2.5119E-05 2.5823E-05 1.0796E-08 0.1389
2.5823E-05 2.6546E-05 1.2424E-08 0.1303
2.6546E-05 2.7290E-05 1.5080E-08 0.1179
2.7290E-05 2.8054E-05 1.0069E-08 0.1452
2.8054E-05 2.8840E-05 1.1261E-08 0.1377
2.8840E-05 2.9648E-05 9.6684E-09 0.1474
2.9648E-05 3.0479E-05 1.0341E-08 0.1442
3.0479E-05 3.1333E-05 1.0897E-08 0.1394
3.1333E-05 3.2211E-05 1.0116E-08 0.1460
3.2211E-05 3.3113E-05 8.4075E-09 0.1573
3.3113E-05 3.4041E-05 1.1277E-08 0.1387
3.4041E-05 3.4995E-05 1.3043E-08 0.1285
3.4995E-05 3.5975E-05 1.1329E-08 0.1363
3.5975E-05 3.6983E-05 1.0306E-08 0.1434
3.6983E-05 3.8019E-05 1.0481E-08 0.1430
3.8019E-05 3.9084E-05 1.1121E-08 0.1387
3.9084E-05 4.0179E-05 1.1287E-08 0.1377
4.0179E-05 4.1305E-05 1.0390E-08 0.1431
4.1305E-05 4.2462E-05 1.3946E-08 0.1235
4.2462E-05 4.3652E-05 1.0144E-08 0.1439
4.3652E-05 4.4875E-05 1.5052E-08 0.1197
4.4875E-05 4.6132E-05 1.1467E-08 0.1349
4.6132E-05 4.7424E-05 1.0568E-08 0.1416
4.7424E-05 4.8753E-05 1.0703E-08 0.1421
4.8753E-05 5.0119E-05 1.0810E-08 0.1403
5.0119E-05 5.1523E-05 1.2524E-08 0.1313
5.1523E-05 5.2966E-05 1.0590E-08 0.1421
5.2966E-05 5.4450E-05 1.1029E-08 0.1396
5.4450E-05 5.5976E-05 1.3653E-08 0.1257
5.5976E-05 5.7544E-05 1.3240E-08 0.1264
5.7544E-05 5.9156E-05 1.2309E-08 0.1317
5.9156E-05 6.0814E-05 1.2884E-08 0.1289
6.0814E-05 6.2517E-05 1.1060E-08 0.1391
6.2517E-05 6.4269E-05 1.3127E-08 0.1278
6.4269E-05 6.6069E-05 9.9971E-09 0.1462
6.6069E-05 6.7920E-05 1.2733E-08 0.1288
6.7920E-05 6.9823E-05 1.0522E-08 0.1430
6.9823E-05 7.1779E-05 9.6239E-09 0.1487
7.1779E-05 7.3790E-05 1.1838E-08 0.1342
7.3790E-05 7.5858E-05 1.2721E-08 0.1295
7.5858E-05 7.7983E-05 1.1160E-08 0.1387
7.7983E-05 8.0168E-05 1.1591E-08 0.1351
8.0168E-05 8.2414E-05 1.3937E-08 0.1242
8.2414E-05 8.4723E-05 1.1712E-08 0.1353
8.4723E-05 8.7096E-05 1.0052E-08 0.1454
8.7096E-05 8.9536E-05 9.1015E-09 0.1517
8.9536E-05 9.2045E-05 1.0861E-08 0.1391
9.2045E-05 9.4624E-05 1.0204E-08 0.1442
9.4624E-05 9.7275E-05 1.2952E-08 0.1286
9.7275E-05 1.0000E-04 1.1634E-08 0.1359
1.0000E-04 1.0280E-04 1.1602E-08 0.1354
1.0280E-04 1.0568E-04 1.3009E-08 0.1293
1.0568E-04 1.0864E-04 1.1021E-08 0.1395
1.0864E-04 1.1169E-04 1.0023E-08 0.1461
1.1169E-04 1.1482E-04 1.4606E-08 0.1203
1.1482E-04 1.1803E-04 1.2887E-08 0.1279
1.1803E-04 1.2134E-04 1.0547E-08 0.1408
1.2134E-04 1.2474E-04 1.4217E-08 0.1221
1.2474E-04 1.2823E-04 1.2052E-08 0.1327
1.2823E-04 1.3183E-04 1.3269E-08 0.1267
1.3183E-04 1.3552E-04 1.1210E-08 0.1372
1.3552E-04 1.3932E-04 9.5277E-09 0.1498
1.3932E-04 1.4322E-04 1.2364E-08 0.1319
1.4322E-04 1.4723E-04 1.3789E-08 0.1247
1.4723E-04 1.5136E-04 1.0643E-08 0.1418
1.5136E-04 1.5560E-04 1.2982E-08 0.1286
1.5560E-04 1.5996E-04 1.3188E-08 0.1279
1.5996E-04 1.6444E-04 1.1160E-08 0.1378
1.6444E-04 1.6904E-04 1.3088E-08 0.1286
1.6904E-04 1.7378E-04 1.1074E-08 0.1380
1.7378E-04 1.7865E-04 1.2114E-08 0.1324
1.7865E-04 1.8365E-04 1.3069E-08 0.1280
1.8365E-04 1.8880E-04 1.0748E-08 0.1405
1.8880E-04 1.9409E-04 1.3258E-08 0.1267
1.9409E-04 1.9953E-04 1.3730E-08 0.1251
1.9953E-04 2.0512E-04 1.0026E-08 0.1450
2.0512E-04 2.1086E-04 1.1980E-08 0.1346
2.1086E-04 2.1677E-04 1.3488E-08 0.1260
2.1677E-04 2.2284E-04 9.5008E-09 0.1481
2.2284E-04 2.2909E-04 1.3604E-08 0.1257
2.2909E-04 2.3550E-04 1.3044E-08 0.1283
2.3550E-04 2.4210E-04 1.1929E-08 0.1337
2.4210E-04 2.4889E-04 1.4331E-08 0.1220
2.4889E-04 2.5586E-04 1.3078E-08 0.1276
2.5586E-04 2.6303E-04 1.3184E-08 0.1268
2.6303E-04 2.7040E-04 1.3987E-08 0.1228
2.7040E-04 2.7797E-04 1.3969E-08 0.1242
2.7797E-04 2.8576E-04 1.0822E-08 0.1411
2.8576E-04 2.9376E-04 1.1070E-08 0.1392
2.9376E-04 3.0200E-04 1.3172E-08 0.1270
3.0200E-04 3.1046E-04 1.4050E-08 0.1231
3.1046E-04 3.1915E-04 1.2766E-08 0.1293
3.1915E-04 3.2810E-04 1.0619E-08 0.1414
3.2810E-04 3.3729E-04 1.4301E-08 0.1218
3.3729E-04 3.4674E-04 1.1463E-08 0.1362
3.4674E-04 3.5645E-04 1.1926E-08 0.1338
3.5645E-04 3.6644E-04 1.3669E-08 0.1248
3.6644E-04 3.7670E-04 1.3337E-08 0.1267
3.7670E-04 3.8726E-04 1.3226E-08 0.1275
3.8726E-04 3.9811E-04 1.3192E-08 0.1268
3.9811E-04 4.0926E-04 1.2543E-08 0.1308
4.0926E-04 4.2073E-04 1.2492E-08 0.1313
4.2073E-04 4.3251E-04 1.4380E-08 0.1216
4.3251E-04 4.4463E-04 1.2898E-08 0.1281
4.4463E-04 4.5709E-04 1.1206E-08 0.1390
4.5709E-04 4.6989E-04 1.0904E-08 0.1396
4.6989E-04 4.8306E-04 1.2131E-08 0.1321
4.8306E-04 4.9659E-04 1.4819E-08 0.1196
4.9659E-04 5.1050E-04 1.5623E-08 0.1180
5.1050E-04 5.2481E-04 1.5474E-08 0.1174
5.2481E-04 5.3951E-04 1.2437E-08 0.1309
5.3951E-04 5.5463E-04 1.4194E-08 0.1216
5.5463E-04 5.7016E-04 1.4562E-08 0.1214
5.7016E-04 5.8614E-04 1.3287E-08 0.1266
5.8614E-04 6.0256E-04 1.5420E-08 0.1174
6.0256E-04 6.1944E-04 1.2635E-08 0.1303
6.1944E-04 6.3680E-04 1.5982E-08 0.1140
6.3680E-04 6.5464E-04 1.6250E-08 0.1148
6.5464E-04 6.7298E-04 1.5942E-08 0.1151
6.7298E-04 6.9183E-04 1.3782E-08 0.1234
6.9183E-04 7.1121E-04 1.1788E-08 0.1326
7.1121E-04 7.3114E-04 1.2705E-08 0.1298
7.3114E-04 7.5162E-04 1.4617E-08 0.1214
7.5162E-04 7.7268E-04 1.3940E-08 0.1236
7.7268E-04 7.9433E-04 1.5820E-08 0.1162
7.9433E-04 8.1658E-04 1.4578E-08 0.1205
8.1658E-04 8.3946E-04 1.6519E-08 0.1146
8.3946E-04 8.6298E-04 1.6638E-08 0.1141
8.6298E-04 8.8716E-04 1.4064E-08 0.1237
8.8716E-04 9.1201E-04 1.3993E-08 0.1232
9.1201E-04 9.3756E-04 1.2363E-08 0.1300
9.3756E-04 9.6383E-04 1.5045E-08 0.1193
9.6383E-04 9.9083E-04 1.2937E-08 0.1281
9.9083E-04 1.0186E-03 1.5288E-08 0.1189
1.0186E-03 1.0471E-03 1.1904E-08 0.1337
1.0471E-03 1.0765E-03 1.5358E-08 0.1180
1.0765E-03 1.1066E-03 1.4806E-08 0.1201
1.1066E-03 1.1376E-03 1.5676E-08 0.1180
1.1376E-03 1.1695E-03 1.6495E-08 0.1143
1.1695E-03 1.2023E-03 1.4321E-08 0.1214
1.2023E-03 1.2359E-03 1.2434E-08 0.1311
1.2359E-03 1.2706E-03 1.6395E-08 0.1137
1.2706E-03 1.3062E-03 1.4357E-08 0.1218
1.3062E-03 1.3428E-03 1.3363E-08 0.1271
1.3428E-03 1.3804E-03 1.1477E-08 0.1362
1.3804E-03 1.4191E-03 1.3885E-08 0.1231
1.4191E-03 1.4588E-03 1.3048E-08 0.1269
1.4588E-03 1.4997E-03 1.1070E-08 0.1388
1.4997E-03 1.5417E-03 1.8083E-08 0.1088
1.5417E-03 1.5849E-03 1.2663E-08 0.1296
1.5849E-03 1.6293E-03 1.4605E-08 0.1209
1.6293E-03 1.6749E-03 1.6028E-08 0.1156
1.6749E-03 1.7219E-03 1.4725E-08 0.1212
1.7219E-03 1.7701E-03 1.4415E-08 0.1214
1.7701E-03 1.8197E-03 1.7306E-08 0.1113
1.8197E-03 1.8707E-03 1.3023E-08 0.1283
1.8707E-03 1.9231E-03 1.4982E-08 0.1186
1.9231E-03 1.9770E-03 1.3866E-08 0.1246
1.9770E-03 2.0324E-03 1.4421E-08 0.1216
2.0324E-03 2.0893E-03 1.3403E-08 0.1265
2.0893E-03 2.1478E-03 1.5068E-08 0.1189
2.1478E-03 2.2080E-03 1.1508E-08 0.1369
2.2080E-03 2.2699E-03 1.2199E-08 0.1309
2.2699E-03 2.3335E-03 1.5039E-08 0.1191
2.3335E-03 2.3988E-03 1.7168E-08 0.1112
2.3988E-03 2.4660E-03 1.1724E-08 0.1344
2.4660E-03 2.5351E-03 1.6099E-08 0.1152
2.5351E-03 2.6062E-03 1.7311E-08 0.1111
2.6062E-03 2.6792E-03 1.3021E-08 0.1267
2.6792E-03 2.7542E-03 1.1728E-08 0.1364
2.7542E-03 2.8314E-03 1.0516E-08 0.1404
2.8314E-03 2.9107E-03 1.5781E-08 0.1162
2.9107E-03 2.9923E-03 1.7774E-08 0.1099
2.9923E-03 3.0761E-03 1.5400E-08 0.1171
3.0761E-03 3.1623E-03 1.6594E-08 0.1143
3.1623E-03 3.2509E-03 1.3846E-08 0.1233
3.2509E-03 3.3420E-03 1.4758E-08 0.1206
3.3420E-03 3.4356E-03 1.2609E-08 0.1303
3.4356E-03 3.5318E-03 1.3185E-08 0.1249
3.5318E-03 3.6308E-03 1.6541E-08 0.1145
3.6308E-03 3.7325E-03 1.7119E-08 0.1123
3.7325E-03 3.8371E-03 1.5324E-08 0.1171
3.8371E-03 3.9446E-03 1.1924E-08 0.1320
3.9446E-03 4.0551E-03 1.4697E-08 0.1193
4.0551E-03 4.1687E-03 1.6770E-08 0.1126
4.1687E-03 4.2855E-03 1.6907E-08 0.1122
4.2855E-03 4.4055E-03 1.5760E-08 0.1164
4.4055E-03 4.5290E-03 1.8720E-08 0.1068
4.5290E-03 4.6559E-03 1.5813E-08 0.1162
4.6559E-03 4.7863E-03 1.9191E-08 0.1055
4.7863E-03 4.9204E-03 1.8746E-08 0.1068
4.9204E-03 5.0582E-03 1.5827E-08 0.1160
5.0582E-03 5.2000E-03 1.8748E-08 0.1067
5.2000E-03 5.3456E-03 1.4132E-08 0.1231
5.3456E-03 5.4954E-03 1.5978E-08 0.1155
5.4954E-03 5.6494E-03 1.8501E-08 0.1081
5.6494E-03 5.8076E-03 1.7943E-08 0.1087
5.8076E-03 5.9704E-03 1.5800E-08 0.1174
5.9704E-03 6.1376E-03 1.4118E-08 0.1229
6.1376E-03 6.3096E-03 1.4765E-08 0.1194
6.3096E-03 6.4863E-03 1.6883E-08 0.1130
6.4863E-03 6.6681E-03 1.6511E-08 0.1147
6.6681E-03 6.8549E-03 1.4276E-08 0.1212
6.8549E-03 7.0469E-03 1.2756E-08 0.1285
7.0469E-03 7.2444E-03 2.0209E-08 0.1032
7.2444E-03 7.4473E-03 1.8189E-08 0.1087
7.4473E-03 7.6560E-03 1.7821E-08 0.1100
7.6560E-03 7.8705E-03 1.6998E-08 0.1118
7.8705E-03 8.0910E-03 1.4545E-08 0.1215
8.0910E-03 8.3176E-03 1.7746E-08 0.1084
8.3176E-03 8.5507E-03 1.8986E-08 0.1065
8.5507E-03 8.7902E-03 1.4666E-08 0.1208
8.7902E-03 9.0365E-03 2.1347E-08 0.1001
9.0365E-03 9.2897E-03 1.7042E-08 0.1117
9.2897E-03 9.5499E-03 1.8127E-08 0.1082
9.5499E-03 9.8175E-03 1.8901E-08 0.1064
9.8175E-03 1.0093E-02 1.3038E-08 0.1274
1.0093E-02 1.0375E-02 1.8919E-08 0.1070
1.0375E-02 1.0666E-02 1.8391E-08 0.1078
1.0666E-02 1.0965E-02 1.7077E-08 0.1117
1.0965E-02 1.1272E-02 2.1940E-08 0.0990
1.1272E-02 1.1588E-02 1.7480E-08 0.1109
1.1588E-02 1.1912E-02 1.8550E-08 0.1077
1.1912E-02 1.2246E-02 2.0112E-08 0.1034
1.2246E-02 1.2589E-02 2.2397E-08 0.0979
1.2589E-02 1.2942E-02 1.4572E-08 0.1206
1.2942E-02 1.3305E-02 1.9538E-08 0.1047
1.3305E-02 1.3677E-02 1.7344E-08 0.1102
1.3677E-02 1.4060E-02 2.2113E-08 0.0986
1.4060E-02 1.4454E-02 1.8994E-08 0.1058
1.4454E-02 1.4859E-02 2.1302E-08 0.1007
1.4859E-02 1.5276E-02 2.2904E-08 0.0966
1.5276E-02 1.5704E-02 2.2535E-08 0.0967
1.5704E-02 1.6144E-02 2.1203E-08 0.0998
1.6144E-02 1.6596E-02 1.9612E-08 0.1038
1.6596E-02 1.7061E-02 2.0053E-08 0.1032
1.7061E-02 1.7539E-02 2.1173E-08 0.1002
1.7539E-02 1.8030E-02 2.0872E-08 0.1007
1.8030E-02 1.8535E-02 2.0127E-08 0.1028
1.8535E-02 1.9055E-02 1.8580E-08 0.1068
1.9055E-02 1.9588E-02 2.2347E-08 0.0982
1.9588E-02 2.0137E-02 2.2468E-08 0.0978
2.0137E-02 2.0701E-02 2.1634E-08 0.0989
2.0701E-02 2.1281E-02 2.3361E-08 0.0960
2.1281E-02 2.1878E-02 2.4318E-08 0.0940
2.1878E-02 2.2491E-02 2.3368E-08 0.0959
2.2491E-02 2.3121E-02 1.9477E-08 0.1042
2.3121E-02 2.3768E-02 2.3096E-08 0.0963
2.3768E-02 2.4434E-02 1.9809E-08 0.1045
2.4434E-02 2.5119E-02 2.2746E-08 0.0967
2.5119E-02 2.5823E-02 2.1528E-08 0.1002
2.5823E-02 2.6546E-02 2.4213E-08 0.0939
2.6546E-02 2.7290E-02 2.2583E-08 0.0969
2.7290E-02 2.8054E-02 2.3135E-08 0.0964
2.8054E-02 2.8840E-02 2.6214E-08 0.0906
2.8840E-02 2.9648E-02 2.4991E-08 0.0919
2.9648E-02 3.0479E-02 2.5172E-08 0.0926
3.0479E-02 3.1333E-02 2.8842E-08 0.0864
3.1333E-02 3.2211E-02 2.5008E-08 0.0926
3.2211E-02 3.3113E-02 2.3050E-08 0.0965
3.3113E-02 3.4041E-02 2.5118E-08 0.0925
3.4041E-02 3.4995E-02 2.6221E-08 0.0900
3.4995E-02 3.5975E-02 2.8120E-08 0.0873
3.5975E-02 3.6983E-02 2.9213E-08 0.0857
3.6983E-02 3.8019E-02 2.5378E-08 0.0915
3.8019E-02 3.9084E-02 2.8713E-08 0.0864
3.9084E-02 4.0179E-02 2.9490E-08 0.0848
4.0179E-02 4.1305E-02 2.6303E-08 0.0903
4.1305E-02 4.2462E-02 2.8523E-08 0.0864
4.2462E-02 4.3652E-02 2.5716E-08 0.0908
4.3652E-02 4.4875E-02 2.8835E-08 0.0863
4.4875E-02 4.6132E-02 2.9274E-08 0.0857
4.6132E-02 4.7424E-02 2.7863E-08 0.0876
4.7424E-02 4.8753E-02 2.7630E-08 0.0879
4.8753E-02 5.0119E-02 2.9325E-08 0.0855
5.0119E-02 5.1523E-02 2.7940E-08 0.0876
5.1523E-02 5.2966E-02 3.2053E-08 0.0820
5.2966E-02 5.4450E-02 3.1470E-08 0.0825
5.4450E-02 5.5976E-02 3.2897E-08 0.0809
5.5976E-02 5.7544E-02 3.3818E-08 0.0798
5.7544E-02 5.9156E-02 3.5325E-08 0.0779
5.9156E-02 6.0814E-02 3.2039E-08 0.0824
6.0814E-02 6.2517E-02 4.0446E-08 0.0733
6.2517E-02 6.4269E-02 3.3311E-08 0.0801
6.4269E-02 6.6069E-02 3.8043E-08 0.0751
6.6069E-02 6.7920E-02 3.4952E-08 0.0783
6.7920E-02 6.9823E-02 3.4301E-08 0.0792
6.9823E-02 7.1779E-02 3.7155E-08 0.0756
7.1779E-02 7.3790E-02 4.1317E-08 0.0720
7.3790E-02 7.5858E-02 4.7710E-08 0.0673
7.5858E-02 7.7983E-02 4.5596E-08 0.0686
7.7983E-02 8.0168E-02 4.2571E-08 0.0712
8.0168E-02 8.2414E-02 4.7711E-08 0.0671
8.2414E-02 8.4723E-02 4.5473E-08 0.0688
8.4723E-02 8.7096E-02 4.6217E-08 0.0681
8.7096E-02 8.9536E-02 4.9165E-08 0.0664
8.9536E-02 9.2045E-02 4.5161E-08 0.0694
9.2045E-02 9.4624E-02 4.7068E-08 0.0677
9.4624E-02 9.7275E-02 5.3572E-08 0.0635
9.7275E-02 1.0000E-01 4.9295E-08 0.0661
1.0000E-01 1.0280E-01 5.3462E-08 0.0635
1.0280E-01 1.0568E-01 5.6498E-08 0.0618
1.0568E-01 1.0864E-01 5.5238E-08 0.0625
1.0864E-01 1.1169E-01 6.4101E-08 0.0582
1.1169E-01 1.1482E-01 5.8407E-08 0.0609
1.1482E-01 1.1803E-01 5.3932E-08 0.0629
1.1803E-01 1.2134E-01 6.2165E-08 0.0587
1.2134E-01 1.2474E-01 5.8786E-08 0.0608
1.2474E-01 1.2823E-01 6.7704E-08 0.0566
1.2823E-01 1.3183E-01 6.4331E-08 0.0580
1.3183E-01 1.3552E-01 6.8742E-08 0.0562
1.3552E-01 1.3932E-01 7.4025E-08 0.0541
1.3932E-01 1.4322E-01 7.4928E-08 0.0536
1.4322E-01 1.4723E-01 7.4283E-08 0.0541
1.4723E-01 1.5136E-01 7.6883E-08 0.0530
1.5136E-01 1.5560E-01 7.5857E-08 0.0533
1.5560E-01 1.5996E-01 7.4503E-08 0.0540
1.5996E-01 1.6444E-01 8.4220E-08 0.0508
1.6444E-01 1.6904E-01 8.4617E-08 0.0505
1.6904E-01 1.7378E-01 8.2694E-08 0.0512
1.7378E-01 1.7865E-01 8.2724E-08 0.0512
1.7865E-01 1.8365E-01 9.6519E-08 0.0473
1.8365E-01 1.8880E-01 9.1348E-08 0.0486
1.8880E-01 1.9409E-01 8.5362E-08 0.0505
1.9409E-01 1.9953E-01 8.2240E-08 0.0513
1.9953E-01 2.0512E-01 9.3292E-08 0.0482
2.0512E-01 2.1086E-01 9.7101E-08 0.0472
2.1086E-01 2.1677E-01 9.7304E-08 0.0472
2.1677E-01 2.2284E-01 8.8525E-08 0.0495
2.2284E-01 2.2909E-01 1.0413E-07 0.0456
2.2909E-01 2.3550E-01 1.0161E-07 0.0462
2.3550E-01 2.4210E-01 1.1007E-07 0.0445
2.4210E-01 2.4889E-01 9.7944E-08 0.0470
2.4889E-01 2.5586E-01 1.0966E-07 0.0446
2.5586E-01 2.6303E-01 1.2381E-07 0.0418
2.6303E-01 2.7040E-01 1.0937E-07 0.0445
2.7040E-01 2.7797E-01 1.1552E-07 0.0433
2.7797E-01 2.8576E-01 1.2128E-07 0.0423
2.8576E-01 2.9376E-01 1.2794E-07 0.0412
2.9376E-01 3.0200E-01 1.2276E-07 0.0422
3.0200E-01 3.1046E-01 1.3306E-07 0.0404
3.1046E-01 3.1915E-01 1.3776E-07 0.0398
3.1915E-01 3.2810E-01 1.3561E-07 0.0400
3.2810E-01 3.3729E-01 1.4399E-07 0.0389
3.3729E-01 3.4674E-01 1.4208E-07 0.0391
3.4674E-01 3.5645E-01 1.5074E-07 0.0380
3.5645E-01 3.6644E-01 1.4150E-07 0.0391
3.6644E-01 3.7670E-01 1.5330E-07 0.0377
3.7670E-01 3.8726E-01 1.5524E-07 0.0374
3.8726E-01 3.9811E-01 1.6338E-07 0.0365
3.9811E-01 4.0926E-01 1.6144E-07 0.0366
4.0926E-01 4.2073E-01 1.6157E-07 0.0367
4.2073E-01 4.3251E-01 1.6594E-07 0.0362
4.3251E-01 4.4463E-01 1.6075E-07 0.0368
4.4463E-01 4.5709E-01 1.7971E-07 0.0348
4.5709E-01 4.6989E-01 1.7898E-07 0.0348
4.6989E-01 4.8306E-01 1.7189E-07 0.0355
4.8306E-01 4.9659E-01 1.9590E-07 0.0333
4.9659E-01 5.1050E-01 1.8186E-07 0.0345
5.1050E-01 5.2481E-01 1.8915E-07 0.0339
5.2481E-01 5.3951E-01 1.9658E-07 0.0333
5.3951E-01 5.5463E-01 1.9748E-07 0.0332
5.5463E-01 5.7016E-01 2.0717E-07 0.0323
5.7016E-01 5.8614E-01 2.1274E-07 0.0320
5.8614E-01 6.0256E-01 2.1979E-07 0.0314
6.0256E-01 6.1944E-01 2.3946E-07 0.0301
6.1944E-01 6.3680E-01 2.2828E-07 0.0308
6.3680E-01 6.5464E-01 2.4382E-07 0.0299
6.5464E-01 6.7298E-01 2.4891E-07 0.0295
6.7298E-01 6.9183E-01 2.3950E-07 0.0301
6.9183E-01 7.1121E-01 2.5646E-07 0.0291
7.1121E-01 7.3114E-01 2.6608E-07 0.0285
7.3114E-01 7.5162E-01 2.6577E-07 0.0286
7.5162E-01 7.7268E-01 2.6699E-07 0.0286
7.7268E-01 7.9433E-01 2.9206E-07 0.0273
7.9433E-01 8.1658E-01 2.9187E-07 0.0273
8.1658E-01 8.3946E-01 2.9887E-07 0.0269
8.3946E-01 8.6298E-01 3.2279E-07 0.0260
8.6298E-01 8.8716E-01 3.0935E-07 0.0265
8.8716E-01 9.1201E-01 3.1021E-07 0.0265
9.1201E-01 9.3756E-01 3.5812E-07 0.0246
9.3756E-01 9.6383E-01 3.5732E-07 0.0247
9.6383E-01 9.9083E-01 3.6962E-07 0.0243
9.9083E-01 1.0186E+00 3.6101E-07 0.0245
1.0186E+00 1.0471E+00 3.6213E-07 0.0245
1.0471E+00 1.0765E+00 3.8047E-07 0.0239
1.0765E+00 1.1066E+00 4.0255E-07 0.0232
1.1066E+00 1.1376E+00 3.9487E-07 0.0234
1.1376E+00 1.1695E+00 4.0658E-07 0.0231
1.1695E+00 1.2023E+00 4.2081E-07 0.0228
1.2023E+00 1.2359E+00 4.3806E-07 0.0223
1.2359E+00 1.2706E+00 4.5542E-07 0.0218
1.2706E+00 1.3062E+00 4.6173E-07 0.0217
1.3062E+00 1.3428E+00 4.7923E-07 0.0213
1.3428E+00 1.3804E+00 4.8850E-07 0.0211
1.3804E+00 1.4191E+00 4.9936E-07 0.0209
1.4191E+00 1.4588E+00 5.0974E-07 0.0206
1.4588E+00 1.4997E+00 5.1157E-07 0.0206
1.4997E+00 1.5417E+00 5.5050E-07 0.0199
1.5417E+00 1.5849E+00 5.4432E-07 0.0199
1.5849E+00 1.6293E+00 5.7127E-07 0.0195
1.6293E+00 1.6749E+00 5.9002E-07 0.0192
1.6749E+00 1.7219E+00 6.2521E-07 0.0186
1.7219E+00 1.7701E+00 6.2487E-07 0.0187
1.7701E+00 1.8197E+00 6.2240E-07 0.0187
1.8197E+00 1.8707E+00 6.3695E-07 0.0185
1.8707E+00 1.9231E+00 6.5500E-07 0.0181
1.9231E+00 1.9770E+00 6.9584E-07 0.0176
1.9770E+00 2.0324E+00 6.8438E-07 0.0178
2.0324E+00 2.0893E+00 6.6569E-07 0.0180
2.0893E+00 2.1478E+00 7.3522E-07 0.0171
2.1478E+00 2.2080E+00 7.1445E-07 0.0173
2.2080E+00 2.2699E+00 7.2478E-07 0.0172
2.2699E+00 2.3335E+00 7.2705E-07 0.0172
2.3335E+00 2.3988E+00 7.7142E-07 0.0167
2.3988E+00 2.4660E+00 7.9101E-07 0.0165
2.4660E+00 2.5351E+00 7.6592E-07 0.0168
2.5351E+00 2.6062E+00 7.6586E-07 0.0168
2.6062E+00 2.6792E+00 7.8444E-07 0.0166
2.6792E+00 2.7542E+00 8.1438E-07 0.0163
2.7542E+00 2.8314E+00 7.8458E-07 0.0166
2.8314E+00 2.9107E+00 7.6375E-07 0.0168
2.9107E+00 2.9923E+00 7.4325E-07 0.0170
2.9923E+00 3.0761E+00 7.9577E-07 0.0165
3.0761E+00 3.1623E+00 7.5952E-07 0.0169
3.1623E+00 3.2509E+00 7.2440E-07 0.0172
3.2509E+00 3.3420E+00 6.7426E-07 0.0178
3.3420E+00 3.4356E+00 6.7303E-07 0.0179
3.4356E+00 3.5318E+00 6.7930E-07 0.0177
3.5318E+00 3.6308E+00 6.7448E-07 0.0178
3.6308E+00 3.7325E+00 6.8407E-07 0.0177
3.7325E+00 3.8371E+00 6.6443E-07 0.0180
3.8371E+00 3.9446E+00 6.8628E-07 0.0177
3.9446E+00 4.0551E+00 6.8518E-07 0.0177
4.0551E+00 4.1687E+00 6.7014E-07 0.0179
4.1687E+00 4.2855E+00 6.3053E-07 0.0185
4.2855E+00 4.4055E+00 6.0096E-07 0.0189
4.4055E+00 4.5290E+00 6.2113E-07 0.0186
4.5290E+00 4.6559E+00 5.9375E-07 0.0190
4.6559E+00 4.7863E+00 5.7985E-07 0.0192
4.7863E+00 4.9204E+00 5.7979E-07 0.0192
4.9204E+00 5.0582E+00 5.5615E-07 0.0197
5.0582E+00 5.2000E+00 5.3577E-07 0.0200
5.2000E+00 5.3456E+00 5.3233E-07 0.0201
5.3456E+00 5.4954E+00 5.0952E-07 0.0206
5.4954E+00 5.6494E+00 5.0933E-07 0.0205
5.6494E+00 5.8076E+00 4.9954E-07 0.0208
5.8076E+00 5.9704E+00 5.1200E-07 0.0205
5.9704E+00 6.1376E+00 5.0712E-07 0.0206
6.1376E+00 6.3096E+00 4.8104E-07 0.0212
6.3096E+00 6.4863E+00 4.8484E-07 0.0211
6.4863E+00 6.6681E+00 5.1574E-07 0.0205
6.6681E+00 6.8549E+00 5.0897E-07 0.0206
6.8549E+00 7.0469E+00 4.8061E-07 0.0212
7.0469E+00 7.2444E+00 5.1082E-07 0.0206
7.2444E+00 7.4473E+00 4.7429E-07 0.0214
7.4473E+00 7.6560E+00 5.0243E-07 0.0208
7.6560E+00 7.8705E+00 4.4528E-07 0.0220
7.8705E+00 8.0910E+00 4.6030E-07 0.0217
8.0910E+00 8.3176E+00 4.4703E-07 0.0220
8.3176E+00 8.5507E+00 4.6478E-07 0.0216
8.5507E+00 8.7902E+00 4.5284E-07 0.0218
8.7902E+00 9.0365E+00 4.5645E-07 0.0218
9.0365E+00 9.2897E+00 4.3539E-07 0.0223
9.2897E+00 9.5499E+00 4.1756E-07 0.0228
9.5499E+00 9.8175E+00 4.0778E-07 0.0231
9.8175E+00 1.0093E+01 4.3169E-07 0.0224
1.0093E+01 1.0375E+01 4.3244E-07 0.0224
1.0375E+01 1.0666E+01 4.1154E-07 0.0230
1.0666E+01 1.0965E+01 3.9254E-07 0.0236
1.0965E+01 1.1272E+01 3.7973E-07 0.0240
1.1272E+01 1.1588E+01 3.6746E-07 0.0243
1.1588E+01 1.1912E+01 3.6482E-07 0.0244
1.1912E+01 1.2246E+01 3.4007E-07 0.0253
1.2246E+01 1.2589E+01 3.3193E-07 0.0256
1.2589E+01 1.2942E+01 3.3581E-07 0.0255
1.2942E+01 1.3305E+01 3.2134E-07 0.0260
1.3305E+01 1.3677E+01 3.1274E-07 0.0265
1.3677E+01 1.4060E+01 3.1731E-07 0.0262
1.4060E+01 1.4454E+01 2.7837E-07 0.0280
1.4454E+01 1.4859E+01 2.7739E-07 0.0281
1.4859E+01 1.5276E+01 2.7002E-07 0.0284
1.5276E+01 1.5704E+01 2.4449E-07 0.0299
1.5704E+01 1.6144E+01 2.4558E-07 0.0298
1.6144E+01 1.6596E+01 2.2931E-07 0.0309
1.6596E+01 1.7061E+01 2.2247E-07 0.0314
1.7061E+01 1.7539E+01 2.0216E-07 0.0329
1.7539E+01 1.8030E+01 1.9347E-07 0.0336
1.8030E+01 1.8535E+01 1.8461E-07 0.0345
1.8535E+01 1.9055E+01 1.6373E-07 0.0366
1.9055E+01 1.9588E+01 1.4664E-07 0.0387
1.9588E+01 2.0137E+01 1.4513E-07 0.0391
2.0137E+01 2.0701E+01 1.2761E-07 0.0417
2.0701E+01 2.1281E+01 1.1644E-07 0.0437
2.1281E+01 2.1878E+01 1.1311E-07 0.0443
2.1878E+01 2.2491E+01 1.0266E-07 0.0465
2.2491E+01 2.3121E+01 8.2889E-08 0.0518
2.3121E+01 2.3768E+01 8.6444E-08 0.0507
2.3768E+01 2.4434E+01 6.6715E-08 0.0577
2.4434E+01 2.5119E+01 5.0889E-08 0.0661
2.5119E+01 2.5823E+01 4.1093E-08 0.0735
2.5823E+01 2.6546E+01 3.6889E-08 0.0776
2.6546E+01 2.7290E+01 2.7556E-08 0.0898
2.7290E+01 2.8054E+01 2.2667E-08 0.0990
2.8054E+01 2.8840E+01 1.6445E-08 0.1163
2.8840E+01 2.9648E+01 9.3331E-09 0.1543
2.9648E+01 3.0479E+01 7.1111E-09 0.1768
3.0479E+01 3.1333E+01 6.6667E-09 0.1826
3.1333E+01 3.2211E+01 3.1111E-09 0.2672
3.2211E+01 3.3113E+01 1.5555E-09 0.3780
3.3113E+01 3.4041E+01 0.0000E+00 0.0000
3.4041E+01 3.4995E+01 0.0000E+00 0.0000
3.4995E+01 3.5975E+01 0.0000E+00 0.0000
3.5975E+01 3.6983E+01 0.0000E+00 0.0000
3.6983E+01 3.8019E+01 0.0000E+00 0.0000
3.8019E+01 3.9084E+01 0.0000E+00 0.0000
3.9084E+01 4.0179E+01 0.0000E+00 0.0000
4.0179E+01 4.1305E+01 0.0000E+00 0.0000
4.1305E+01 4.2462E+01 0.0000E+00 0.0000
4.2462E+01 4.3652E+01 0.0000E+00 0.0000
4.3652E+01 4.4875E+01 0.0000E+00 0.0000
4.4875E+01 4.6132E+01 0.0000E+00 0.0000
4.6132E+01 4.7424E+01 0.0000E+00 0.0000
4.7424E+01 4.8753E+01 0.0000E+00 0.0000
4.8753E+01 5.0119E+01 0.0000E+00 0.0000
5.0119E+01 5.1523E+01 0.0000E+00 0.0000
5.1523E+01 5.2966E+01 0.0000E+00 0.0000
5.2966E+01 5.4450E+01 0.0000E+00 0.0000
5.4450E+01 5.5976E+01 0.0000E+00 0.0000
5.5976E+01 5.7544E+01 0.0000E+00 0.0000
5.7544E+01 5.9156E+01 0.0000E+00 0.0000
5.9156E+01 6.0814E+01 0.0000E+00 0.0000
6.0814E+01 6.2517E+01 0.0000E+00 0.0000
6.2517E+01 6.4269E+01 0.0000E+00 0.0000
6.4269E+01 6.6069E+01 0.0000E+00 0.0000
6.6069E+01 6.7920E+01 0.0000E+00 0.0000
6.7920E+01 6.9823E+01 0.0000E+00 0.0000
6.9823E+01 7.1779E+01 0.0000E+00 0.0000
7.1779E+01 7.3790E+01 0.0000E+00 0.0000
7.3790E+01 7.5858E+01 0.0000E+00 0.0000
7.5858E+01 7.7983E+01 0.0000E+00 0.0000
7.7983E+01 8.0168E+01 0.0000E+00 0.0000
8.0168E+01 8.2414E+01 0.0000E+00 0.0000
8.2414E+01 8.4723E+01 0.0000E+00 0.0000
8.4723E+01 8.7096E+01 0.0000E+00 0.0000
8.7096E+01 8.9536E+01 0.0000E+00 0.0000
8.9536E+01 9.2045E+01 0.0000E+00 0.0000
9.2045E+01 9.4624E+01 0.0000E+00 0.0000
9.4624E+01 9.7275E+01 0.0000E+00 0.0000
9.7275E+01 1.0000E+02 0.0000E+00 0.0000
