# Supplementary material for: Demonstration of non-destructive and isotope-sensitive material analysis using a short-pulsed laser-driven epi-thermal neutron source
Source: Nat Commun. 2022 Mar 4;13:1173. doi: 10.1038/s41467-022-28756-0 (PMC8897477; doi:10.1038/s41467-022-28756-0)
Supplement: Supplementary file 3 — Source Data [file 41467_2022_28756_MOESM3_ESM.zip › Data/ModeratorWings/Wings.csv]

1.0000E-10 1.0280E-10 0.0000E+00 0.0000
1.0280E-10 1.0568E-10 0.0000E+00 0.0000
1.0568E-10 1.0864E-10 0.0000E+00 0.0000
1.0864E-10 1.1169E-10 0.0000E+00 0.0000
1.1169E-10 1.1482E-10 0.0000E+00 0.0000
1.1482E-10 1.1803E-10 0.0000E+00 0.0000
1.1803E-10 1.2134E-10 0.0000E+00 0.0000
1.2134E-10 1.2474E-10 0.0000E+00 0.0000
1.2474E-10 1.2823E-10 0.0000E+00 0.0000
1.2823E-10 1.3183E-10 0.0000E+00 0.0000
1.3183E-10 1.3552E-10 0.0000E+00 0.0000
1.3552E-10 1.3932E-10 0.0000E+00 0.0000
1.3932E-10 1.4322E-10 0.0000E+00 0.0000
1.4322E-10 1.4723E-10 0.0000E+00 0.0000
1.4723E-10 1.5136E-10 0.0000E+00 0.0000
1.5136E-10 1.5560E-10 0.0000E+00 0.0000
1.5560E-10 1.5996E-10 0.0000E+00 0.0000
1.5996E-10 1.6444E-10 0.0000E+00 0.0000
1.6444E-10 1.6904E-10 0.0000E+00 0.0000
1.6904E-10 1.7378E-10 0.0000E+00 0.0000
1.7378E-10 1.7865E-10 0.0000E+00 0.0000
1.7865E-10 1.8365E-10 0.0000E+00 0.0000
1.8365E-10 1.8880E-10 0.0000E+00 0.0000
1.8880E-10 1.9409E-10 0.0000E+00 0.0000
1.9409E-10 1.9953E-10 0.0000E+00 0.0000
1.9953E-10 2.0512E-10 0.0000E+00 0.0000
2.0512E-10 2.1086E-10 0.0000E+00 0.0000
2.1086E-10 2.1677E-10 0.0000E+00 0.0000
2.1677E-10 2.2284E-10 0.0000E+00 0.0000
2.2284E-10 2.2909E-10 0.0000E+00 0.0000
2.2909E-10 2.3550E-10 0.0000E+00 0.0000
2.3550E-10 2.4210E-10 0.0000E+00 0.0000
2.4210E-10 2.4889E-10 0.0000E+00 0.0000
2.4889E-10 2.5586E-10 0.0000E+00 0.0000
2.5586E-10 2.6303E-10 0.0000E+00 0.0000
2.6303E-10 2.7040E-10 0.0000E+00 0.0000
2.7040E-10 2.7797E-10 0.0000E+00 0.0000
2.7797E-10 2.8576E-10 0.0000E+00 0.0000
2.8576E-10 2.9376E-10 0.0000E+00 0.0000
2.9376E-10 3.0200E-10 0.0000E+00 0.0000
3.0200E-10 3.1046E-10 0.0000E+00 0.0000
3.1046E-10 3.1915E-10 6.7707E-11 1.0000
3.1915E-10 3.2810E-10 1.1130E-10 1.0000
3.2810E-10 3.3729E-10 0.0000E+00 0.0000
3.3729E-10 3.4674E-10 1.6415E-10 1.0000
3.4674E-10 3.5645E-10 0.0000E+00 0.0000
3.5645E-10 3.6644E-10 4.5453E-11 1.0000
3.6644E-10 3.7670E-10 6.3623E-11 1.0000
3.7670E-10 3.8726E-10 1.5523E-10 1.0000
3.8726E-10 3.9811E-10 0.0000E+00 0.0000
3.9811E-10 4.0926E-10 0.0000E+00 0.0000
4.0926E-10 4.2073E-10 9.9620E-11 1.0000
4.2073E-10 4.3251E-10 0.0000E+00 0.0000
4.3251E-10 4.4463E-10 6.9251E-11 1.0000
4.4463E-10 4.5709E-10 0.0000E+00 0.0000
4.5709E-10 4.6989E-10 0.0000E+00 0.0000
4.6989E-10 4.8306E-10 0.0000E+00 0.0000
4.8306E-10 4.9659E-10 0.0000E+00 0.0000
4.9659E-10 5.1050E-10 0.0000E+00 0.0000
5.1050E-10 5.2481E-10 0.0000E+00 0.0000
5.2481E-10 5.3951E-10 0.0000E+00 0.0000
5.3951E-10 5.5463E-10 0.0000E+00 0.0000
5.5463E-10 5.7016E-10 0.0000E+00 0.0000
5.7016E-10 5.8614E-10 2.7943E-11 1.0000
5.8614E-10 6.0256E-10 2.2340E-10 0.8456
6.0256E-10 6.1944E-10 1.9062E-10 1.0000
6.1944E-10 6.3680E-10 0.0000E+00 0.0000
6.3680E-10 6.5464E-10 0.0000E+00 0.0000
6.5464E-10 6.7298E-10 0.0000E+00 0.0000
6.7298E-10 6.9183E-10 0.0000E+00 0.0000
6.9183E-10 7.1121E-10 0.0000E+00 0.0000
7.1121E-10 7.3114E-10 0.0000E+00 0.0000
7.3114E-10 7.5162E-10 0.0000E+00 0.0000
7.5162E-10 7.7268E-10 0.0000E+00 0.0000
7.7268E-10 7.9433E-10 0.0000E+00 0.0000
7.9433E-10 8.1658E-10 8.9973E-11 1.0000
8.1658E-10 8.3946E-10 0.0000E+00 0.0000
8.3946E-10 8.6298E-10 0.0000E+00 0.0000
8.6298E-10 8.8716E-10 0.0000E+00 0.0000
8.8716E-10 9.1201E-10 0.0000E+00 0.0000
9.1201E-10 9.3756E-10 0.0000E+00 0.0000
9.3756E-10 9.6383E-10 1.0278E-10 1.0000
9.6383E-10 9.9083E-10 0.0000E+00 0.0000
9.9083E-10 1.0186E-09 0.0000E+00 0.0000
1.0186E-09 1.0471E-09 5.4175E-11 1.0000
1.0471E-09 1.0765E-09 1.0721E-09 0.3746
1.0765E-09 1.1066E-09 3.5190E-10 0.6113
1.1066E-09 1.1376E-09 5.3229E-10 0.4830
1.1376E-09 1.1695E-09 4.4644E-10 0.6090
1.1695E-09 1.2023E-09 2.3878E-10 0.7198
1.2023E-09 1.2359E-09 5.3440E-10 0.5052
1.2359E-09 1.2706E-09 2.2281E-10 0.7072
1.2706E-09 1.3062E-09 3.0561E-10 0.7404
1.3062E-09 1.3428E-09 2.5857E-10 0.7208
1.3428E-09 1.3804E-09 1.4863E-10 0.7698
1.3804E-09 1.4191E-09 7.8520E-11 1.0000
1.4191E-09 1.4588E-09 3.1280E-10 0.7149
1.4588E-09 1.4997E-09 8.7193E-10 0.4175
1.4997E-09 1.5417E-09 2.5591E-10 0.7531
1.5417E-09 1.5849E-09 7.7300E-11 1.0000
1.5849E-09 1.6293E-09 1.8565E-10 1.0000
1.6293E-09 1.6749E-09 4.2993E-10 0.5136
1.6749E-09 1.7219E-09 1.7728E-10 1.0000
1.7219E-09 1.7701E-09 2.7749E-10 0.7138
1.7701E-09 1.8197E-09 3.9087E-10 0.4715
1.8197E-09 1.8707E-09 4.3524E-10 0.5179
1.8707E-09 1.9231E-09 2.3288E-10 0.8089
1.9231E-09 1.9770E-09 5.1613E-10 0.5906
1.9770E-09 2.0324E-09 2.7573E-10 0.5938
2.0324E-09 2.0893E-09 6.3493E-11 1.0000
2.0893E-09 2.1478E-09 4.7029E-10 0.5036
2.1478E-09 2.2080E-09 3.7829E-10 0.4900
2.2080E-09 2.2699E-09 2.1257E-10 0.8657
2.2699E-09 2.3335E-09 8.2958E-10 0.4617
2.3335E-09 2.3988E-09 3.7810E-09 0.1804
2.3988E-09 2.4660E-09 3.4886E-09 0.1993
2.4660E-09 2.5351E-09 2.2058E-09 0.2501
2.5351E-09 2.6062E-09 1.1643E-09 0.3147
2.6062E-09 2.6792E-09 1.4937E-09 0.2913
2.6792E-09 2.7542E-09 1.3714E-09 0.3206
2.7542E-09 2.8314E-09 2.0297E-09 0.2796
2.8314E-09 2.9107E-09 1.2726E-09 0.3517
2.9107E-09 2.9923E-09 1.0848E-09 0.3712
2.9923E-09 3.0761E-09 7.9376E-10 0.3753
3.0761E-09 3.1623E-09 8.2712E-10 0.3628
3.1623E-09 3.2509E-09 6.4292E-10 0.5237
3.2509E-09 3.3420E-09 1.0835E-09 0.3770
3.3420E-09 3.4356E-09 1.3809E-09 0.3477
3.4356E-09 3.5318E-09 7.1853E-10 0.4277
3.5318E-09 3.6308E-09 1.0268E-09 0.3933
3.6308E-09 3.7325E-09 5.3457E-10 0.3970
3.7325E-09 3.8371E-09 6.3088E-09 0.1474
3.8371E-09 3.9446E-09 3.7626E-09 0.1799
3.9446E-09 4.0551E-09 3.3698E-09 0.2054
4.0551E-09 4.1687E-09 2.7709E-09 0.1970
4.1687E-09 4.2855E-09 1.4642E-09 0.2929
4.2855E-09 4.4055E-09 1.9315E-09 0.2816
4.4055E-09 4.5290E-09 1.7010E-09 0.2918
4.5290E-09 4.6559E-09 1.2998E-09 0.3208
4.6559E-09 4.7863E-09 1.8814E-09 0.2657
4.7863E-09 4.9204E-09 2.8212E-09 0.2349
4.9204E-09 5.0582E-09 9.6757E-09 0.1196
5.0582E-09 5.2000E-09 3.2305E-09 0.2064
5.2000E-09 5.3456E-09 4.7855E-09 0.1688
5.3456E-09 5.4954E-09 2.4246E-09 0.2439
5.4954E-09 5.6494E-09 3.4898E-09 0.2029
5.6494E-09 5.8076E-09 3.0886E-09 0.2091
5.8076E-09 5.9704E-09 7.1373E-09 0.1385
5.9704E-09 6.1376E-09 8.0034E-09 0.1306
6.1376E-09 6.3096E-09 5.6978E-09 0.1530
6.3096E-09 6.4863E-09 6.6230E-09 0.1464
6.4863E-09 6.6681E-09 5.8790E-09 0.1600
6.6681E-09 6.8549E-09 7.8153E-09 0.1338
6.8549E-09 7.0469E-09 1.3928E-08 0.1010
7.0469E-09 7.2444E-09 6.6448E-09 0.1412
7.2444E-09 7.4473E-09 5.9611E-09 0.1545
7.4473E-09 7.6560E-09 6.6080E-09 0.1447
7.6560E-09 7.8705E-09 1.4638E-08 0.0963
7.8705E-09 8.0910E-09 1.1680E-08 0.1105
8.0910E-09 8.3176E-09 8.8853E-09 0.1271
8.3176E-09 8.5507E-09 1.3711E-08 0.1008
8.5507E-09 8.7902E-09 1.3308E-08 0.1011
8.7902E-09 9.0365E-09 1.4684E-08 0.1005
9.0365E-09 9.2897E-09 1.2882E-08 0.0998
9.2897E-09 9.5499E-09 1.3648E-08 0.1036
9.5499E-09 9.8175E-09 1.2399E-08 0.1061
9.8175E-09 1.0093E-08 1.8956E-08 0.0876
1.0093E-08 1.0375E-08 1.1408E-08 0.1059
1.0375E-08 1.0666E-08 1.8052E-08 0.0873
1.0666E-08 1.0965E-08 1.6610E-08 0.0906
1.0965E-08 1.1272E-08 2.1354E-08 0.0809
1.1272E-08 1.1588E-08 1.9483E-08 0.0839
1.1588E-08 1.1912E-08 2.1007E-08 0.0824
1.1912E-08 1.2246E-08 1.9286E-08 0.0817
1.2246E-08 1.2589E-08 2.2379E-08 0.0789
1.2589E-08 1.2942E-08 2.3201E-08 0.0766
1.2942E-08 1.3305E-08 2.4753E-08 0.0754
1.3305E-08 1.3677E-08 2.4901E-08 0.0741
1.3677E-08 1.4060E-08 2.6830E-08 0.0720
1.4060E-08 1.4454E-08 2.8903E-08 0.0709
1.4454E-08 1.4859E-08 3.0221E-08 0.0688
1.4859E-08 1.5276E-08 2.8549E-08 0.0686
1.5276E-08 1.5704E-08 3.0488E-08 0.0682
1.5704E-08 1.6144E-08 3.2119E-08 0.0663
1.6144E-08 1.6596E-08 3.7305E-08 0.0623
1.6596E-08 1.7061E-08 3.9701E-08 0.0600
1.7061E-08 1.7539E-08 3.6621E-08 0.0613
1.7539E-08 1.8030E-08 3.9113E-08 0.0602
1.8030E-08 1.8535E-08 4.6437E-08 0.0547
1.8535E-08 1.9055E-08 4.3422E-08 0.0571
1.9055E-08 1.9588E-08 4.5229E-08 0.0566
1.9588E-08 2.0137E-08 4.4084E-08 0.0573
2.0137E-08 2.0701E-08 4.9729E-08 0.0540
2.0701E-08 2.1281E-08 5.0083E-08 0.0519
2.1281E-08 2.1878E-08 5.5042E-08 0.0504
2.1878E-08 2.2491E-08 5.3172E-08 0.0509
2.2491E-08 2.3121E-08 5.5367E-08 0.0504
2.3121E-08 2.3768E-08 5.5452E-08 0.0505
2.3768E-08 2.4434E-08 6.1002E-08 0.0475
2.4434E-08 2.5119E-08 6.1361E-08 0.0482
2.5119E-08 2.5823E-08 6.4000E-08 0.0466
2.5823E-08 2.6546E-08 7.1493E-08 0.0445
2.6546E-08 2.7290E-08 6.9491E-08 0.0454
2.7290E-08 2.8054E-08 7.6734E-08 0.0426
2.8054E-08 2.8840E-08 7.2052E-08 0.0442
2.8840E-08 2.9648E-08 7.6752E-08 0.0433
2.9648E-08 3.0479E-08 7.3432E-08 0.0435
3.0479E-08 3.1333E-08 8.2773E-08 0.0413
3.1333E-08 3.2211E-08 8.6353E-08 0.0408
3.2211E-08 3.3113E-08 8.3399E-08 0.0414
3.3113E-08 3.4041E-08 9.4269E-08 0.0386
3.4041E-08 3.4995E-08 9.7030E-08 0.0384
3.4995E-08 3.5975E-08 9.2319E-08 0.0386
3.5975E-08 3.6983E-08 9.7365E-08 0.0383
3.6983E-08 3.8019E-08 9.5028E-08 0.0388
3.8019E-08 3.9084E-08 1.0815E-07 0.0365
3.9084E-08 4.0179E-08 1.0213E-07 0.0374
4.0179E-08 4.1305E-08 1.0396E-07 0.0367
4.1305E-08 4.2462E-08 1.0920E-07 0.0364
4.2462E-08 4.3652E-08 1.1592E-07 0.0351
4.3652E-08 4.4875E-08 1.1812E-07 0.0348
4.4875E-08 4.6132E-08 1.0850E-07 0.0365
4.6132E-08 4.7424E-08 1.2065E-07 0.0346
4.7424E-08 4.8753E-08 1.1237E-07 0.0352
4.8753E-08 5.0119E-08 1.2724E-07 0.0338
5.0119E-08 5.1523E-08 1.1927E-07 0.0343
5.1523E-08 5.2966E-08 1.2020E-07 0.0345
5.2966E-08 5.4450E-08 1.2602E-07 0.0339
5.4450E-08 5.5976E-08 1.2611E-07 0.0340
5.5976E-08 5.7544E-08 1.2463E-07 0.0340
5.7544E-08 5.9156E-08 1.2497E-07 0.0339
5.9156E-08 6.0814E-08 1.2100E-07 0.0344
6.0814E-08 6.2517E-08 1.1730E-07 0.0350
6.2517E-08 6.4269E-08 1.3035E-07 0.0335
6.4269E-08 6.6069E-08 1.2502E-07 0.0339
6.6069E-08 6.7920E-08 1.3186E-07 0.0334
6.7920E-08 6.9823E-08 1.2409E-07 0.0342
6.9823E-08 7.1779E-08 1.2003E-07 0.0353
7.1779E-08 7.3790E-08 1.2085E-07 0.0350
7.3790E-08 7.5858E-08 1.2358E-07 0.0347
7.5858E-08 7.7983E-08 1.1692E-07 0.0354
7.7983E-08 8.0168E-08 1.0647E-07 0.0370
8.0168E-08 8.2414E-08 1.1317E-07 0.0365
8.2414E-08 8.4723E-08 1.1859E-07 0.0353
8.4723E-08 8.7096E-08 1.2813E-07 0.0343
8.7096E-08 8.9536E-08 1.1283E-07 0.0363
8.9536E-08 9.2045E-08 1.1133E-07 0.0366
9.2045E-08 9.4624E-08 1.0936E-07 0.0373
9.4624E-08 9.7275E-08 1.0868E-07 0.0376
9.7275E-08 1.0000E-07 1.0554E-07 0.0381
1.0000E-07 1.0280E-07 9.8078E-08 0.0397
1.0280E-07 1.0568E-07 9.3467E-08 0.0405
1.0568E-07 1.0864E-07 8.8746E-08 0.0415
1.0864E-07 1.1169E-07 9.0249E-08 0.0418
1.1169E-07 1.1482E-07 8.2063E-08 0.0436
1.1482E-07 1.1803E-07 8.3130E-08 0.0439
1.1803E-07 1.2134E-07 7.6379E-08 0.0462
1.2134E-07 1.2474E-07 7.3454E-08 0.0465
1.2474E-07 1.2823E-07 8.1607E-08 0.0438
1.2823E-07 1.3183E-07 7.9529E-08 0.0455
1.3183E-07 1.3552E-07 6.5888E-08 0.0494
1.3552E-07 1.3932E-07 6.6615E-08 0.0505
1.3932E-07 1.4322E-07 5.8763E-08 0.0536
1.4322E-07 1.4723E-07 5.6534E-08 0.0541
1.4723E-07 1.5136E-07 5.3570E-08 0.0564
1.5136E-07 1.5560E-07 4.5308E-08 0.0623
1.5560E-07 1.5996E-07 4.7393E-08 0.0604
1.5996E-07 1.6444E-07 4.3692E-08 0.0639
1.6444E-07 1.6904E-07 4.2375E-08 0.0652
1.6904E-07 1.7378E-07 3.6054E-08 0.0703
1.7378E-07 1.7865E-07 3.2198E-08 0.0757
1.7865E-07 1.8365E-07 3.5389E-08 0.0731
1.8365E-07 1.8880E-07 3.5282E-08 0.0728
1.8880E-07 1.9409E-07 3.4020E-08 0.0730
1.9409E-07 1.9953E-07 3.0422E-08 0.0787
1.9953E-07 2.0512E-07 2.7605E-08 0.0830
2.0512E-07 2.1086E-07 2.3639E-08 0.0916
2.1086E-07 2.1677E-07 2.8110E-08 0.0835
2.1677E-07 2.2284E-07 2.3600E-08 0.0913
2.2284E-07 2.2909E-07 2.1638E-08 0.0962
2.2909E-07 2.3550E-07 2.1342E-08 0.0959
2.3550E-07 2.4210E-07 1.9717E-08 0.1012
2.4210E-07 2.4889E-07 2.0741E-08 0.1008
2.4889E-07 2.5586E-07 2.2573E-08 0.0960
2.5586E-07 2.6303E-07 2.0207E-08 0.1021
2.6303E-07 2.7040E-07 1.9132E-08 0.1041
2.7040E-07 2.7797E-07 2.1763E-08 0.0989
2.7797E-07 2.8576E-07 2.0618E-08 0.1012
2.8576E-07 2.9376E-07 2.2533E-08 0.0969
2.9376E-07 3.0200E-07 1.7675E-08 0.1092
3.0200E-07 3.1046E-07 1.9132E-08 0.1055
3.1046E-07 3.1915E-07 1.8911E-08 0.1067
3.1915E-07 3.2810E-07 2.0561E-08 0.1011
3.2810E-07 3.3729E-07 2.0089E-08 0.1024
3.3729E-07 3.4674E-07 1.8780E-08 0.1052
3.4674E-07 3.5645E-07 1.9115E-08 0.1048
3.5645E-07 3.6644E-07 2.0402E-08 0.1020
3.6644E-07 3.7670E-07 1.7806E-08 0.1096
3.7670E-07 3.8726E-07 1.8590E-08 0.1073
3.8726E-07 3.9811E-07 2.0230E-08 0.1027
3.9811E-07 4.0926E-07 1.9102E-08 0.1056
4.0926E-07 4.2073E-07 1.8827E-08 0.1069
4.2073E-07 4.3251E-07 1.7551E-08 0.1100
4.3251E-07 4.4463E-07 2.0092E-08 0.1028
4.4463E-07 4.5709E-07 1.8912E-08 0.1055
4.5709E-07 4.6989E-07 2.0132E-08 0.1030
4.6989E-07 4.8306E-07 1.6157E-08 0.1147
4.8306E-07 4.9659E-07 1.7159E-08 0.1111
4.9659E-07 5.1050E-07 1.6480E-08 0.1133
5.1050E-07 5.2481E-07 1.8057E-08 0.1091
5.2481E-07 5.3951E-07 1.5605E-08 0.1170
5.3951E-07 5.5463E-07 1.7553E-08 0.1092
5.5463E-07 5.7016E-07 1.8661E-08 0.1064
5.7016E-07 5.8614E-07 1.7395E-08 0.1103
5.8614E-07 6.0256E-07 1.8271E-08 0.1081
6.0256E-07 6.1944E-07 1.8548E-08 0.1071
6.1944E-07 6.3680E-07 1.7385E-08 0.1110
6.3680E-07 6.5464E-07 1.7667E-08 0.1088
6.5464E-07 6.7298E-07 1.8189E-08 0.1083
6.7298E-07 6.9183E-07 1.8103E-08 0.1089
6.9183E-07 7.1121E-07 1.7737E-08 0.1094
7.1121E-07 7.3114E-07 1.3711E-08 0.1246
7.3114E-07 7.5162E-07 2.0206E-08 0.1025
7.5162E-07 7.7268E-07 1.7345E-08 0.1113
7.7268E-07 7.9433E-07 1.6970E-08 0.1124
7.9433E-07 8.1658E-07 1.7795E-08 0.1098
8.1658E-07 8.3946E-07 1.7281E-08 0.1110
8.3946E-07 8.6298E-07 2.0238E-08 0.1022
8.6298E-07 8.8716E-07 1.6970E-08 0.1120
8.8716E-07 9.1201E-07 1.9006E-08 0.1063
9.1201E-07 9.3756E-07 2.0761E-08 0.1023
9.3756E-07 9.6383E-07 1.6877E-08 0.1125
9.6383E-07 9.9083E-07 2.1459E-08 0.0995
9.9083E-07 1.0186E-06 1.9446E-08 0.1050
1.0186E-06 1.0471E-06 1.4496E-08 0.1222
1.0471E-06 1.0765E-06 1.6922E-08 0.1117
1.0765E-06 1.1066E-06 1.4906E-08 0.1184
1.1066E-06 1.1376E-06 1.6302E-08 0.1148
1.1376E-06 1.1695E-06 1.5836E-08 0.1161
1.1695E-06 1.2023E-06 1.8342E-08 0.1082
1.2023E-06 1.2359E-06 1.6870E-08 0.1126
1.2359E-06 1.2706E-06 1.6249E-08 0.1151
1.2706E-06 1.3062E-06 1.7646E-08 0.1101
1.3062E-06 1.3428E-06 1.5493E-08 0.1179
1.3428E-06 1.3804E-06 1.2901E-08 0.1285
1.3804E-06 1.4191E-06 1.6710E-08 0.1133
1.4191E-06 1.4588E-06 1.5382E-08 0.1175
1.4588E-06 1.4997E-06 1.6295E-08 0.1145
1.4997E-06 1.5417E-06 1.6784E-08 0.1135
1.5417E-06 1.5849E-06 1.6033E-08 0.1160
1.5849E-06 1.6293E-06 1.8611E-08 0.1063
1.6293E-06 1.6749E-06 1.5738E-08 0.1167
1.6749E-06 1.7219E-06 1.9777E-08 0.1044
1.7219E-06 1.7701E-06 1.6856E-08 0.1131
1.7701E-06 1.8197E-06 1.6394E-08 0.1139
1.8197E-06 1.8707E-06 1.8194E-08 0.1091
1.8707E-06 1.9231E-06 1.8519E-08 0.1072
1.9231E-06 1.9770E-06 1.7860E-08 0.1101
1.9770E-06 2.0324E-06 1.8782E-08 0.1067
2.0324E-06 2.0893E-06 1.8114E-08 0.1094
2.0893E-06 2.1478E-06 1.7193E-08 0.1110
2.1478E-06 2.2080E-06 1.8429E-08 0.1072
2.2080E-06 2.2699E-06 1.6170E-08 0.1151
2.2699E-06 2.3335E-06 1.7357E-08 0.1106
2.3335E-06 2.3988E-06 1.7789E-08 0.1093
2.3988E-06 2.4660E-06 1.4578E-08 0.1222
2.4660E-06 2.5351E-06 1.6477E-08 0.1132
2.5351E-06 2.6062E-06 1.7825E-08 0.1100
2.6062E-06 2.6792E-06 1.6607E-08 0.1140
2.6792E-06 2.7542E-06 1.8855E-08 0.1066
2.7542E-06 2.8314E-06 1.5247E-08 0.1194
2.8314E-06 2.9107E-06 1.7480E-08 0.1106
2.9107E-06 2.9923E-06 1.4234E-08 0.1230
2.9923E-06 3.0761E-06 1.5248E-08 0.1188
3.0761E-06 3.1623E-06 1.7764E-08 0.1101
3.1623E-06 3.2509E-06 1.7558E-08 0.1104
3.2509E-06 3.3420E-06 1.5361E-08 0.1171
3.3420E-06 3.4356E-06 1.4618E-08 0.1203
3.4356E-06 3.5318E-06 1.6644E-08 0.1130
3.5318E-06 3.6308E-06 1.5212E-08 0.1179
3.6308E-06 3.7325E-06 1.9825E-08 0.1043
3.7325E-06 3.8371E-06 1.4196E-08 0.1229
3.8371E-06 3.9446E-06 1.7074E-08 0.1117
3.9446E-06 4.0551E-06 1.4987E-08 0.1194
4.0551E-06 4.1687E-06 1.6461E-08 0.1146
4.1687E-06 4.2855E-06 1.7527E-08 0.1106
4.2855E-06 4.4055E-06 1.7019E-08 0.1123
4.4055E-06 4.5290E-06 1.7728E-08 0.1099
4.5290E-06 4.6559E-06 1.6134E-08 0.1155
4.6559E-06 4.7863E-06 1.5565E-08 0.1171
4.7863E-06 4.9204E-06 1.3148E-08 0.1277
4.9204E-06 5.0582E-06 1.6005E-08 0.1159
5.0582E-06 5.2000E-06 1.4626E-08 0.1212
5.2000E-06 5.3456E-06 1.7119E-08 0.1125
5.3456E-06 5.4954E-06 2.2721E-08 0.0969
5.4954E-06 5.6494E-06 1.7232E-08 0.1120
5.6494E-06 5.8076E-06 1.7176E-08 0.1119
5.8076E-06 5.9704E-06 1.8034E-08 0.1094
5.9704E-06 6.1376E-06 1.6303E-08 0.1148
6.1376E-06 6.3096E-06 1.9500E-08 0.1051
6.3096E-06 6.4863E-06 1.6236E-08 0.1150
6.4863E-06 6.6681E-06 1.7572E-08 0.1103
6.6681E-06 6.8549E-06 1.4110E-08 0.1234
6.8549E-06 7.0469E-06 1.6355E-08 0.1149
7.0469E-06 7.2444E-06 1.6355E-08 0.1151
7.2444E-06 7.4473E-06 1.5980E-08 0.1166
7.4473E-06 7.6560E-06 1.6109E-08 0.1166
7.6560E-06 7.8705E-06 1.7375E-08 0.1114
7.8705E-06 8.0910E-06 1.4052E-08 0.1239
8.0910E-06 8.3176E-06 1.5424E-08 0.1182
8.3176E-06 8.5507E-06 1.6430E-08 0.1135
8.5507E-06 8.7902E-06 1.7160E-08 0.1123
8.7902E-06 9.0365E-06 1.8788E-08 0.1066
9.0365E-06 9.2897E-06 1.8899E-08 0.1065
9.2897E-06 9.5499E-06 2.0085E-08 0.1038
9.5499E-06 9.8175E-06 1.6185E-08 0.1147
9.8175E-06 1.0093E-05 1.6799E-08 0.1132
1.0093E-05 1.0375E-05 1.6088E-08 0.1159
1.0375E-05 1.0666E-05 1.9279E-08 0.1057
1.0666E-05 1.0965E-05 1.7143E-08 0.1120
1.0965E-05 1.1272E-05 1.7552E-08 0.1111
1.1272E-05 1.1588E-05 1.8238E-08 0.1087
1.1588E-05 1.1912E-05 1.5381E-08 0.1189
1.1912E-05 1.2246E-05 2.0741E-08 0.1021
1.2246E-05 1.2589E-05 1.6677E-08 0.1134
1.2589E-05 1.2942E-05 1.6490E-08 0.1138
1.2942E-05 1.3305E-05 1.9571E-08 0.1050
1.3305E-05 1.3677E-05 1.2304E-08 0.1313
1.3677E-05 1.4060E-05 1.9210E-08 0.1062
1.4060E-05 1.4454E-05 1.6643E-08 0.1129
1.4454E-05 1.4859E-05 1.7077E-08 0.1126
1.4859E-05 1.5276E-05 1.4383E-08 0.1227
1.5276E-05 1.5704E-05 1.6179E-08 0.1155
1.5704E-05 1.6144E-05 1.8220E-08 0.1094
1.6144E-05 1.6596E-05 1.6219E-08 0.1150
1.6596E-05 1.7061E-05 1.5852E-08 0.1173
1.7061E-05 1.7539E-05 1.5789E-08 0.1170
1.7539E-05 1.8030E-05 1.8832E-08 0.1067
1.8030E-05 1.8535E-05 1.7616E-08 0.1114
1.8535E-05 1.9055E-05 1.6081E-08 0.1160
1.9055E-05 1.9588E-05 2.2636E-08 0.0980
1.9588E-05 2.0137E-05 1.8199E-08 0.1094
2.0137E-05 2.0701E-05 2.0184E-08 0.1021
2.0701E-05 2.1281E-05 1.8277E-08 0.1084
2.1281E-05 2.1878E-05 1.4853E-08 0.1207
2.1878E-05 2.2491E-05 1.7638E-08 0.1100
2.2491E-05 2.3121E-05 1.7651E-08 0.1109
2.3121E-05 2.3768E-05 1.6753E-08 0.1140
2.3768E-05 2.4434E-05 1.9153E-08 0.1058
2.4434E-05 2.5119E-05 1.6457E-08 0.1150
2.5119E-05 2.5823E-05 1.5822E-08 0.1154
2.5823E-05 2.6546E-05 1.8601E-08 0.1069
2.6546E-05 2.7290E-05 2.0966E-08 0.1006
2.7290E-05 2.8054E-05 1.9429E-08 0.1057
2.8054E-05 2.8840E-05 1.7640E-08 0.1102
2.8840E-05 2.9648E-05 1.4551E-08 0.1213
2.9648E-05 3.0479E-05 1.6989E-08 0.1127
3.0479E-05 3.1333E-05 1.9081E-08 0.1064
3.1333E-05 3.2211E-05 1.7635E-08 0.1112
3.2211E-05 3.3113E-05 1.5719E-08 0.1166
3.3113E-05 3.4041E-05 2.0516E-08 0.1032
3.4041E-05 3.4995E-05 2.3493E-08 0.0961
3.4995E-05 3.5975E-05 1.8761E-08 0.1071
3.5975E-05 3.6983E-05 1.7400E-08 0.1110
3.6983E-05 3.8019E-05 1.5753E-08 0.1172
3.8019E-05 3.9084E-05 1.5711E-08 0.1173
3.9084E-05 4.0179E-05 1.8561E-08 0.1080
4.0179E-05 4.1305E-05 1.9497E-08 0.1050
4.1305E-05 4.2462E-05 2.1474E-08 0.0999
4.2462E-05 4.3652E-05 1.9853E-08 0.1044
4.3652E-05 4.4875E-05 2.3110E-08 0.0966
4.4875E-05 4.6132E-05 2.0187E-08 0.1029
4.6132E-05 4.7424E-05 1.6965E-08 0.1124
4.7424E-05 4.8753E-05 1.8962E-08 0.1070
4.8753E-05 5.0119E-05 1.7732E-08 0.1102
5.0119E-05 5.1523E-05 1.8674E-08 0.1080
5.1523E-05 5.2966E-05 2.0380E-08 0.1029
5.2966E-05 5.4450E-05 1.9314E-08 0.1060
5.4450E-05 5.5976E-05 2.1957E-08 0.0992
5.5976E-05 5.7544E-05 2.1256E-08 0.1003
5.7544E-05 5.9156E-05 1.8024E-08 0.1093
5.9156E-05 6.0814E-05 2.0346E-08 0.1026
6.0814E-05 6.2517E-05 1.8725E-08 0.1075
6.2517E-05 6.4269E-05 2.1528E-08 0.1004
6.4269E-05 6.6069E-05 1.8716E-08 0.1073
6.6069E-05 6.7920E-05 2.1047E-08 0.1010
6.7920E-05 6.9823E-05 1.8214E-08 0.1091
6.9823E-05 7.1779E-05 1.6124E-08 0.1160
7.1779E-05 7.3790E-05 1.9186E-08 0.1056
7.3790E-05 7.5858E-05 2.0385E-08 0.1029
7.5858E-05 7.7983E-05 1.9231E-08 0.1064
7.7983E-05 8.0168E-05 1.9856E-08 0.1039
8.0168E-05 8.2414E-05 2.0286E-08 0.1032
8.2414E-05 8.4723E-05 2.3113E-08 0.0969
8.4723E-05 8.7096E-05 2.0407E-08 0.1032
8.7096E-05 8.9536E-05 1.7839E-08 0.1095
8.9536E-05 9.2045E-05 1.8599E-08 0.1067
9.2045E-05 9.4624E-05 1.7770E-08 0.1100
9.4624E-05 9.7275E-05 2.4123E-08 0.0950
9.7275E-05 1.0000E-04 2.1273E-08 0.1008
1.0000E-04 1.0280E-04 1.9407E-08 0.1057
1.0280E-04 1.0568E-04 1.9665E-08 0.1048
1.0568E-04 1.0864E-04 1.8665E-08 0.1074
1.0864E-04 1.1169E-04 2.0426E-08 0.1028
1.1169E-04 1.1482E-04 2.3669E-08 0.0948
1.1482E-04 1.1803E-04 1.8039E-08 0.1082
1.1803E-04 1.2134E-04 1.8223E-08 0.1090
1.2134E-04 1.2474E-04 1.9425E-08 0.1051
1.2474E-04 1.2823E-04 2.0970E-08 0.1013
1.2823E-04 1.3183E-04 2.1555E-08 0.1000
1.3183E-04 1.3552E-04 2.0392E-08 0.1028
1.3552E-04 1.3932E-04 1.8029E-08 0.1092
1.3932E-04 1.4322E-04 2.0360E-08 0.1032
1.4322E-04 1.4723E-04 2.4659E-08 0.0939
1.4723E-04 1.5136E-04 1.8525E-08 0.1080
1.5136E-04 1.5560E-04 2.0467E-08 0.1024
1.5560E-04 1.5996E-04 1.9703E-08 0.1051
1.5996E-04 1.6444E-04 2.0312E-08 0.1028
1.6444E-04 1.6904E-04 2.3999E-08 0.0952
1.6904E-04 1.7378E-04 2.1751E-08 0.0995
1.7378E-04 1.7865E-04 1.9718E-08 0.1042
1.7865E-04 1.8365E-04 2.2151E-08 0.0988
1.8365E-04 1.8880E-04 2.3460E-08 0.0959
1.8880E-04 1.9409E-04 2.0646E-08 0.1019
1.9409E-04 1.9953E-04 2.1396E-08 0.1006
1.9953E-04 2.0512E-04 1.5707E-08 0.1163
2.0512E-04 2.1086E-04 2.1280E-08 0.1012
2.1086E-04 2.1677E-04 2.4548E-08 0.0936
2.1677E-04 2.2284E-04 1.8466E-08 0.1071
2.2284E-04 2.2909E-04 2.3254E-08 0.0963
2.2909E-04 2.3550E-04 1.9927E-08 0.1040
2.3550E-04 2.4210E-04 1.9474E-08 0.1051
2.4210E-04 2.4889E-04 2.5769E-08 0.0917
2.4889E-04 2.5586E-04 2.0571E-08 0.1022
2.5586E-04 2.6303E-04 2.2075E-08 0.0988
2.6303E-04 2.7040E-04 2.3137E-08 0.0961
2.7040E-04 2.7797E-04 2.2679E-08 0.0977
2.7797E-04 2.8576E-04 2.0101E-08 0.1040
2.8576E-04 2.9376E-04 1.8934E-08 0.1067
2.9376E-04 3.0200E-04 2.4192E-08 0.0942
3.0200E-04 3.1046E-04 2.6548E-08 0.0902
3.1046E-04 3.1915E-04 2.2536E-08 0.0974
3.1915E-04 3.2810E-04 1.8456E-08 0.1077
3.2810E-04 3.3729E-04 2.4616E-08 0.0937
3.3729E-04 3.4674E-04 1.7848E-08 0.1099
3.4674E-04 3.5645E-04 2.2786E-08 0.0974
3.5645E-04 3.6644E-04 2.4768E-08 0.0934
3.6644E-04 3.7670E-04 2.0928E-08 0.1017
3.7670E-04 3.8726E-04 2.2627E-08 0.0980
3.8726E-04 3.9811E-04 2.0972E-08 0.1006
3.9811E-04 4.0926E-04 2.2819E-08 0.0976
4.0926E-04 4.2073E-04 2.4135E-08 0.0948
4.2073E-04 4.3251E-04 2.0753E-08 0.1018
4.3251E-04 4.4463E-04 2.4482E-08 0.0938
4.4463E-04 4.5709E-04 1.9886E-08 0.1045
4.5709E-04 4.6989E-04 1.8621E-08 0.1073
4.6989E-04 4.8306E-04 2.3476E-08 0.0957
4.8306E-04 4.9659E-04 2.2211E-08 0.0986
4.9659E-04 5.1050E-04 2.7342E-08 0.0893
5.1050E-04 5.2481E-04 2.5922E-08 0.0910
5.2481E-04 5.3951E-04 1.9764E-08 0.1039
5.3951E-04 5.5463E-04 2.4548E-08 0.0934
5.5463E-04 5.7016E-04 2.4773E-08 0.0933
5.7016E-04 5.8614E-04 2.1987E-08 0.0985
5.8614E-04 6.0256E-04 2.2659E-08 0.0972
6.0256E-04 6.1944E-04 2.1428E-08 0.1003
6.1944E-04 6.3680E-04 2.8016E-08 0.0872
6.3680E-04 6.5464E-04 2.4183E-08 0.0944
6.5464E-04 6.7298E-04 2.5364E-08 0.0920
6.7298E-04 6.9183E-04 2.0077E-08 0.1030
6.9183E-04 7.1121E-04 2.2687E-08 0.0970
7.1121E-04 7.3114E-04 2.2488E-08 0.0980
7.3114E-04 7.5162E-04 2.3278E-08 0.0964
7.5162E-04 7.7268E-04 2.4821E-08 0.0933
7.7268E-04 7.9433E-04 2.3159E-08 0.0968
7.9433E-04 8.1658E-04 2.4915E-08 0.0930
8.1658E-04 8.3946E-04 2.6298E-08 0.0910
8.3946E-04 8.6298E-04 2.4578E-08 0.0938
8.6298E-04 8.8716E-04 2.4114E-08 0.0949
8.8716E-04 9.1201E-04 2.5955E-08 0.0910
9.1201E-04 9.3756E-04 2.3758E-08 0.0947
9.3756E-04 9.6383E-04 2.2146E-08 0.0988
9.6383E-04 9.9083E-04 2.1141E-08 0.1012
9.9083E-04 1.0186E-03 2.5549E-08 0.0922
1.0186E-03 1.0471E-03 2.3736E-08 0.0957
1.0471E-03 1.0765E-03 2.3719E-08 0.0955
1.0765E-03 1.1066E-03 2.4297E-08 0.0941
1.1066E-03 1.1376E-03 2.4493E-08 0.0941
1.1376E-03 1.1695E-03 2.5521E-08 0.0921
1.1695E-03 1.2023E-03 2.4755E-08 0.0929
1.2023E-03 1.2359E-03 2.2287E-08 0.0989
1.2359E-03 1.2706E-03 2.3871E-08 0.0951
1.2706E-03 1.3062E-03 2.2385E-08 0.0980
1.3062E-03 1.3428E-03 2.4166E-08 0.0947
1.3428E-03 1.3804E-03 2.3323E-08 0.0962
1.3804E-03 1.4191E-03 2.3441E-08 0.0958
1.4191E-03 1.4588E-03 2.5698E-08 0.0911
1.4588E-03 1.4997E-03 2.3724E-08 0.0957
1.4997E-03 1.5417E-03 2.8633E-08 0.0868
1.5417E-03 1.5849E-03 2.0649E-08 0.1023
1.5849E-03 1.6293E-03 2.4426E-08 0.0942
1.6293E-03 1.6749E-03 2.6559E-08 0.0901
1.6749E-03 1.7219E-03 2.5917E-08 0.0913
1.7219E-03 1.7701E-03 2.4985E-08 0.0929
1.7701E-03 1.8197E-03 2.9468E-08 0.0859
1.8197E-03 1.8707E-03 2.2309E-08 0.0984
1.8707E-03 1.9231E-03 2.6506E-08 0.0899
1.9231E-03 1.9770E-03 2.3221E-08 0.0969
1.9770E-03 2.0324E-03 2.6780E-08 0.0894
2.0324E-03 2.0893E-03 2.2965E-08 0.0973
2.0893E-03 2.1478E-03 2.6459E-08 0.0903
2.1478E-03 2.2080E-03 2.3221E-08 0.0970
2.2080E-03 2.2699E-03 2.3058E-08 0.0971
2.2699E-03 2.3335E-03 2.5770E-08 0.0917
2.3335E-03 2.3988E-03 2.6336E-08 0.0903
2.3988E-03 2.4660E-03 2.4044E-08 0.0945
2.4660E-03 2.5351E-03 2.9622E-08 0.0856
2.5351E-03 2.6062E-03 3.1323E-08 0.0829
2.6062E-03 2.6792E-03 2.4955E-08 0.0928
2.6792E-03 2.7542E-03 2.4205E-08 0.0949
2.7542E-03 2.8314E-03 2.1069E-08 0.1005
2.8314E-03 2.9107E-03 2.7354E-08 0.0882
2.9107E-03 2.9923E-03 2.4259E-08 0.0942
2.9923E-03 3.0761E-03 2.5180E-08 0.0925
3.0761E-03 3.1623E-03 2.6954E-08 0.0899
3.1623E-03 3.2509E-03 2.2906E-08 0.0964
3.2509E-03 3.3420E-03 2.8387E-08 0.0875
3.3420E-03 3.4356E-03 2.5544E-08 0.0921
3.4356E-03 3.5318E-03 2.4754E-08 0.0926
3.5318E-03 3.6308E-03 2.9527E-08 0.0857
3.6308E-03 3.7325E-03 2.8498E-08 0.0873
3.7325E-03 3.8371E-03 2.5988E-08 0.0910
3.8371E-03 3.9446E-03 2.0574E-08 0.1014
3.9446E-03 4.0551E-03 2.9803E-08 0.0847
4.0551E-03 4.1687E-03 2.9584E-08 0.0855
4.1687E-03 4.2855E-03 2.7059E-08 0.0893
4.2855E-03 4.4055E-03 2.6884E-08 0.0891
4.4055E-03 4.5290E-03 2.9041E-08 0.0864
4.5290E-03 4.6559E-03 2.7777E-08 0.0881
4.6559E-03 4.7863E-03 2.8344E-08 0.0873
4.7863E-03 4.9204E-03 3.1816E-08 0.0824
4.9204E-03 5.0582E-03 2.9283E-08 0.0858
5.0582E-03 5.2000E-03 3.2336E-08 0.0816
5.2000E-03 5.3456E-03 2.5309E-08 0.0926
5.3456E-03 5.4954E-03 2.8503E-08 0.0867
5.4954E-03 5.6494E-03 2.8129E-08 0.0878
5.6494E-03 5.8076E-03 2.7821E-08 0.0880
5.8076E-03 5.9704E-03 2.4836E-08 0.0936
5.9704E-03 6.1376E-03 2.4698E-08 0.0933
6.1376E-03 6.3096E-03 2.7086E-08 0.0889
6.3096E-03 6.4863E-03 2.8026E-08 0.0880
6.4863E-03 6.6681E-03 3.1665E-08 0.0827
6.6681E-03 6.8549E-03 3.1392E-08 0.0826
6.8549E-03 7.0469E-03 2.4045E-08 0.0947
7.0469E-03 7.2444E-03 3.3191E-08 0.0809
7.2444E-03 7.4473E-03 3.0346E-08 0.0847
7.4473E-03 7.6560E-03 3.1344E-08 0.0832
7.6560E-03 7.8705E-03 3.2035E-08 0.0822
7.8705E-03 8.0910E-03 2.7951E-08 0.0883
8.0910E-03 8.3176E-03 3.0940E-08 0.0830
8.3176E-03 8.5507E-03 3.1604E-08 0.0829
8.5507E-03 8.7902E-03 2.9873E-08 0.0855
8.7902E-03 9.0365E-03 3.1624E-08 0.0827
9.0365E-03 9.2897E-03 2.9479E-08 0.0856
9.2897E-03 9.5499E-03 3.3550E-08 0.0803
9.5499E-03 9.8175E-03 3.2967E-08 0.0810
9.8175E-03 1.0093E-02 3.0883E-08 0.0836
1.0093E-02 1.0375E-02 3.1238E-08 0.0837
1.0375E-02 1.0666E-02 3.0570E-08 0.0841
1.0666E-02 1.0965E-02 3.1221E-08 0.0832
1.0965E-02 1.1272E-02 3.8009E-08 0.0755
1.1272E-02 1.1588E-02 3.0875E-08 0.0838
1.1588E-02 1.1912E-02 3.0977E-08 0.0835
1.1912E-02 1.2246E-02 3.2312E-08 0.0818
1.2246E-02 1.2589E-02 3.5052E-08 0.0786
1.2589E-02 1.2942E-02 2.6778E-08 0.0898
1.2942E-02 1.3305E-02 3.2971E-08 0.0810
1.3305E-02 1.3677E-02 2.9875E-08 0.0847
1.3677E-02 1.4060E-02 3.6523E-08 0.0772
1.4060E-02 1.4454E-02 2.9978E-08 0.0848
1.4454E-02 1.4859E-02 3.3831E-08 0.0801
1.4859E-02 1.5276E-02 3.8103E-08 0.0753
1.5276E-02 1.5704E-02 3.6637E-08 0.0764
1.5704E-02 1.6144E-02 3.2268E-08 0.0814
1.6144E-02 1.6596E-02 3.5529E-08 0.0780
1.6596E-02 1.7061E-02 3.5541E-08 0.0779
1.7061E-02 1.7539E-02 3.4950E-08 0.0786
1.7539E-02 1.8030E-02 3.3974E-08 0.0795
1.8030E-02 1.8535E-02 3.2441E-08 0.0817
1.8535E-02 1.9055E-02 3.4470E-08 0.0790
1.9055E-02 1.9588E-02 3.5755E-08 0.0782
1.9588E-02 2.0137E-02 3.6760E-08 0.0769
2.0137E-02 2.0701E-02 3.6023E-08 0.0771
2.0701E-02 2.1281E-02 3.6980E-08 0.0766
2.1281E-02 2.1878E-02 3.6541E-08 0.0768
2.1878E-02 2.2491E-02 3.8626E-08 0.0749
2.2491E-02 2.3121E-02 3.5980E-08 0.0770
2.3121E-02 2.3768E-02 3.6621E-08 0.0769
2.3768E-02 2.4434E-02 3.4600E-08 0.0793
2.4434E-02 2.5119E-02 3.7574E-08 0.0756
2.5119E-02 2.5823E-02 3.5402E-08 0.0782
2.5823E-02 2.6546E-02 4.0392E-08 0.0731
2.6546E-02 2.7290E-02 3.7379E-08 0.0756
2.7290E-02 2.8054E-02 3.6855E-08 0.0768
2.8054E-02 2.8840E-02 3.9462E-08 0.0742
2.8840E-02 2.9648E-02 4.1082E-08 0.0723
2.9648E-02 3.0479E-02 4.6064E-08 0.0688
3.0479E-02 3.1333E-02 4.1548E-08 0.0721
3.1333E-02 3.2211E-02 3.9614E-08 0.0740
3.2211E-02 3.3113E-02 3.6710E-08 0.0766
3.3113E-02 3.4041E-02 3.8696E-08 0.0747
3.4041E-02 3.4995E-02 3.7988E-08 0.0752
3.4995E-02 3.5975E-02 4.3703E-08 0.0704
3.5975E-02 3.6983E-02 4.3875E-08 0.0700
3.6983E-02 3.8019E-02 3.9590E-08 0.0735
3.8019E-02 3.9084E-02 4.4657E-08 0.0695
3.9084E-02 4.0179E-02 4.1839E-08 0.0717
4.0179E-02 4.1305E-02 4.0177E-08 0.0734
4.1305E-02 4.2462E-02 4.4630E-08 0.0693
4.2462E-02 4.3652E-02 4.3058E-08 0.0706
4.3652E-02 4.4875E-02 4.6816E-08 0.0679
4.4875E-02 4.6132E-02 4.7158E-08 0.0677
4.6132E-02 4.7424E-02 4.2351E-08 0.0716
4.7424E-02 4.8753E-02 4.2487E-08 0.0713
4.8753E-02 5.0119E-02 4.4268E-08 0.0700
5.0119E-02 5.1523E-02 4.1827E-08 0.0719
5.1523E-02 5.2966E-02 4.5150E-08 0.0690
5.2966E-02 5.4450E-02 4.5394E-08 0.0689
5.4450E-02 5.5976E-02 4.6272E-08 0.0684
5.5976E-02 5.7544E-02 5.0101E-08 0.0655
5.7544E-02 5.9156E-02 5.2119E-08 0.0643
5.9156E-02 6.0814E-02 4.6010E-08 0.0687
6.0814E-02 6.2517E-02 5.2191E-08 0.0644
6.2517E-02 6.4269E-02 4.9417E-08 0.0660
6.4269E-02 6.6069E-02 5.1273E-08 0.0650
6.6069E-02 6.7920E-02 5.0048E-08 0.0655
6.7920E-02 6.9823E-02 4.7172E-08 0.0678
6.9823E-02 7.1779E-02 5.3247E-08 0.0636
7.1779E-02 7.3790E-02 5.5372E-08 0.0624
7.3790E-02 7.5858E-02 6.0057E-08 0.0600
7.5858E-02 7.7983E-02 5.9385E-08 0.0601
7.7983E-02 8.0168E-02 5.8059E-08 0.0610
8.0168E-02 8.2414E-02 5.9941E-08 0.0601
8.2414E-02 8.4723E-02 5.5839E-08 0.0620
8.4723E-02 8.7096E-02 5.8063E-08 0.0609
8.7096E-02 8.9536E-02 5.8357E-08 0.0609
8.9536E-02 9.2045E-02 5.8410E-08 0.0609
9.2045E-02 9.4624E-02 6.0437E-08 0.0597
9.4624E-02 9.7275E-02 5.7330E-08 0.0613
9.7275E-02 1.0000E-01 6.3914E-08 0.0581
1.0000E-01 1.0280E-01 6.6008E-08 0.0572
1.0280E-01 1.0568E-01 6.2186E-08 0.0589
1.0568E-01 1.0864E-01 6.5164E-08 0.0577
1.0864E-01 1.1169E-01 7.1550E-08 0.0550
1.1169E-01 1.1482E-01 6.8667E-08 0.0561
1.1482E-01 1.1803E-01 6.6197E-08 0.0570
1.1803E-01 1.2134E-01 7.0042E-08 0.0553
1.2134E-01 1.2474E-01 6.9818E-08 0.0557
1.2474E-01 1.2823E-01 7.9162E-08 0.0523
1.2823E-01 1.3183E-01 6.8089E-08 0.0564
1.3183E-01 1.3552E-01 7.5503E-08 0.0535
1.3552E-01 1.3932E-01 7.3287E-08 0.0544
1.3932E-01 1.4322E-01 7.4695E-08 0.0535
1.4322E-01 1.4723E-01 7.5165E-08 0.0537
1.4723E-01 1.5136E-01 7.9198E-08 0.0522
1.5136E-01 1.5560E-01 7.8074E-08 0.0525
1.5560E-01 1.5996E-01 7.9053E-08 0.0524
1.5996E-01 1.6444E-01 8.8907E-08 0.0494
1.6444E-01 1.6904E-01 8.6621E-08 0.0498
1.6904E-01 1.7378E-01 8.3087E-08 0.0510
1.7378E-01 1.7865E-01 8.2916E-08 0.0510
1.7865E-01 1.8365E-01 9.2219E-08 0.0482
1.8365E-01 1.8880E-01 9.3777E-08 0.0481
1.8880E-01 1.9409E-01 8.3545E-08 0.0509
1.9409E-01 1.9953E-01 8.5822E-08 0.0502
1.9953E-01 2.0512E-01 1.0027E-07 0.0464
2.0512E-01 2.1086E-01 9.6542E-08 0.0474
2.1086E-01 2.1677E-01 9.1742E-08 0.0486
2.1677E-01 2.2284E-01 8.9067E-08 0.0493
2.2284E-01 2.2909E-01 9.3607E-08 0.0480
2.2909E-01 2.3550E-01 9.9399E-08 0.0467
2.3550E-01 2.4210E-01 1.0208E-07 0.0460
2.4210E-01 2.4889E-01 9.2313E-08 0.0482
2.4889E-01 2.5586E-01 9.7468E-08 0.0471
2.5586E-01 2.6303E-01 1.1045E-07 0.0442
2.6303E-01 2.7040E-01 1.0386E-07 0.0456
2.7040E-01 2.7797E-01 1.0772E-07 0.0447
2.7797E-01 2.8576E-01 1.1516E-07 0.0433
2.8576E-01 2.9376E-01 1.1630E-07 0.0431
2.9376E-01 3.0200E-01 1.1656E-07 0.0431
3.0200E-01 3.1046E-01 1.1689E-07 0.0430
3.1046E-01 3.1915E-01 1.1713E-07 0.0429
3.1915E-01 3.2810E-01 1.2287E-07 0.0419
3.2810E-01 3.3729E-01 1.3395E-07 0.0402
3.3729E-01 3.4674E-01 1.3028E-07 0.0407
3.4674E-01 3.5645E-01 1.3957E-07 0.0394
3.5645E-01 3.6644E-01 1.2796E-07 0.0411
3.6644E-01 3.7670E-01 1.4491E-07 0.0387
3.7670E-01 3.8726E-01 1.3648E-07 0.0397
3.8726E-01 3.9811E-01 1.4210E-07 0.0391
3.9811E-01 4.0926E-01 1.4771E-07 0.0382
4.0926E-01 4.2073E-01 1.4550E-07 0.0386
4.2073E-01 4.3251E-01 1.4715E-07 0.0383
4.3251E-01 4.4463E-01 1.4470E-07 0.0386
4.4463E-01 4.5709E-01 1.5914E-07 0.0369
4.5709E-01 4.6989E-01 1.6268E-07 0.0364
4.6989E-01 4.8306E-01 1.6014E-07 0.0367
4.8306E-01 4.9659E-01 1.6750E-07 0.0359
4.9659E-01 5.1050E-01 1.6703E-07 0.0359
5.1050E-01 5.2481E-01 1.7089E-07 0.0356
5.2481E-01 5.3951E-01 1.6618E-07 0.0361
5.3951E-01 5.5463E-01 1.7995E-07 0.0346
5.5463E-01 5.7016E-01 1.8551E-07 0.0342
5.7016E-01 5.8614E-01 1.9543E-07 0.0333
5.8614E-01 6.0256E-01 1.9328E-07 0.0334
6.0256E-01 6.1944E-01 2.1350E-07 0.0318
6.1944E-01 6.3680E-01 2.0267E-07 0.0326
6.3680E-01 6.5464E-01 2.1092E-07 0.0321
6.5464E-01 6.7298E-01 2.2665E-07 0.0309
6.7298E-01 6.9183E-01 2.1581E-07 0.0317
6.9183E-01 7.1121E-01 2.2305E-07 0.0311
7.1121E-01 7.3114E-01 2.3265E-07 0.0305
7.3114E-01 7.5162E-01 2.2854E-07 0.0307
7.5162E-01 7.7268E-01 2.2915E-07 0.0307
7.7268E-01 7.9433E-01 2.4948E-07 0.0295
7.9433E-01 8.1658E-01 2.4361E-07 0.0298
8.1658E-01 8.3946E-01 2.5246E-07 0.0292
8.3946E-01 8.6298E-01 2.6404E-07 0.0286
8.6298E-01 8.8716E-01 2.5408E-07 0.0292
8.8716E-01 9.1201E-01 2.6267E-07 0.0287
9.1201E-01 9.3756E-01 2.9957E-07 0.0268
9.3756E-01 9.6383E-01 2.9165E-07 0.0273
9.6383E-01 9.9083E-01 2.9710E-07 0.0270
9.9083E-01 1.0186E+00 3.0372E-07 0.0267
1.0186E+00 1.0471E+00 3.0122E-07 0.0268
1.0471E+00 1.0765E+00 3.0882E-07 0.0264
1.0765E+00 1.1066E+00 3.3197E-07 0.0255
1.1066E+00 1.1376E+00 3.2823E-07 0.0256
1.1376E+00 1.1695E+00 3.2629E-07 0.0258
1.1695E+00 1.2023E+00 3.2966E-07 0.0256
1.2023E+00 1.2359E+00 3.4970E-07 0.0249
1.2359E+00 1.2706E+00 3.5488E-07 0.0247
1.2706E+00 1.3062E+00 3.6552E-07 0.0243
1.3062E+00 1.3428E+00 3.7696E-07 0.0239
1.3428E+00 1.3804E+00 3.7919E-07 0.0239
1.3804E+00 1.4191E+00 3.9623E-07 0.0234
1.4191E+00 1.4588E+00 4.0452E-07 0.0231
1.4588E+00 1.4997E+00 4.0077E-07 0.0232
1.4997E+00 1.5417E+00 4.3135E-07 0.0224
1.5417E+00 1.5849E+00 4.3434E-07 0.0223
1.5849E+00 1.6293E+00 4.3450E-07 0.0223
1.6293E+00 1.6749E+00 4.5527E-07 0.0218
1.6749E+00 1.7219E+00 4.5609E-07 0.0217
1.7219E+00 1.7701E+00 4.6453E-07 0.0216
1.7701E+00 1.8197E+00 4.6781E-07 0.0215
1.8197E+00 1.8707E+00 4.9133E-07 0.0210
1.8707E+00 1.9231E+00 5.0836E-07 0.0206
1.9231E+00 1.9770E+00 5.4045E-07 0.0199
1.9770E+00 2.0324E+00 5.2913E-07 0.0201
2.0324E+00 2.0893E+00 4.9721E-07 0.0207
2.0893E+00 2.1478E+00 5.4572E-07 0.0198
2.1478E+00 2.2080E+00 5.5189E-07 0.0197
2.2080E+00 2.2699E+00 5.6011E-07 0.0195
2.2699E+00 2.3335E+00 5.6601E-07 0.0195
2.3335E+00 2.3988E+00 6.0188E-07 0.0189
2.3988E+00 2.4660E+00 5.9860E-07 0.0189
2.4660E+00 2.5351E+00 5.9182E-07 0.0190
2.5351E+00 2.6062E+00 6.0531E-07 0.0188
2.6062E+00 2.6792E+00 6.0665E-07 0.0188
2.6792E+00 2.7542E+00 6.2742E-07 0.0185
2.7542E+00 2.8314E+00 6.0863E-07 0.0187
2.8314E+00 2.9107E+00 5.8088E-07 0.0192
2.9107E+00 2.9923E+00 5.4903E-07 0.0198
2.9923E+00 3.0761E+00 6.5109E-07 0.0181
3.0761E+00 3.1623E+00 6.1271E-07 0.0187
3.1623E+00 3.2509E+00 5.7888E-07 0.0193
3.2509E+00 3.3420E+00 5.4883E-07 0.0198
3.3420E+00 3.4356E+00 5.3620E-07 0.0200
3.4356E+00 3.5318E+00 5.4139E-07 0.0198
3.5318E+00 3.6308E+00 5.4014E-07 0.0199
3.6308E+00 3.7325E+00 5.4342E-07 0.0198
3.7325E+00 3.8371E+00 5.4239E-07 0.0199
3.8371E+00 3.9446E+00 5.6552E-07 0.0195
3.9446E+00 4.0551E+00 5.8046E-07 0.0192
4.0551E+00 4.1687E+00 5.7595E-07 0.0193
4.1687E+00 4.2855E+00 5.2732E-07 0.0201
4.2855E+00 4.4055E+00 5.0252E-07 0.0206
4.4055E+00 4.5290E+00 5.2786E-07 0.0201
4.5290E+00 4.6559E+00 5.2814E-07 0.0201
4.6559E+00 4.7863E+00 5.0766E-07 0.0206
4.7863E+00 4.9204E+00 4.9210E-07 0.0208
4.9204E+00 5.0582E+00 4.7954E-07 0.0211
5.0582E+00 5.2000E+00 4.5797E-07 0.0216
5.2000E+00 5.3456E+00 4.7168E-07 0.0213
5.3456E+00 5.4954E+00 4.4516E-07 0.0219
5.4954E+00 5.6494E+00 4.4231E-07 0.0220
5.6494E+00 5.8076E+00 4.3355E-07 0.0223
5.8076E+00 5.9704E+00 4.3401E-07 0.0222
5.9704E+00 6.1376E+00 4.4039E-07 0.0221
6.1376E+00 6.3096E+00 4.0591E-07 0.0230
6.3096E+00 6.4863E+00 4.1698E-07 0.0228
6.4863E+00 6.6681E+00 4.4347E-07 0.0221
6.6681E+00 6.8549E+00 4.5084E-07 0.0219
6.8549E+00 7.0469E+00 4.3608E-07 0.0222
7.0469E+00 7.2444E+00 4.5911E-07 0.0217
7.2444E+00 7.4473E+00 4.1541E-07 0.0228
7.4473E+00 7.6560E+00 4.2774E-07 0.0224
7.6560E+00 7.8705E+00 3.8708E-07 0.0235
7.8705E+00 8.0910E+00 4.0532E-07 0.0230
8.0910E+00 8.3176E+00 3.8910E-07 0.0235
8.3176E+00 8.5507E+00 4.0552E-07 0.0231
8.5507E+00 8.7902E+00 4.0747E-07 0.0230
8.7902E+00 9.0365E+00 4.0831E-07 0.0230
9.0365E+00 9.2897E+00 3.8423E-07 0.0237
9.2897E+00 9.5499E+00 3.8185E-07 0.0237
9.5499E+00 9.8175E+00 3.6986E-07 0.0241
9.8175E+00 1.0093E+01 3.8756E-07 0.0236
1.0093E+01 1.0375E+01 3.8994E-07 0.0236
1.0375E+01 1.0666E+01 3.6760E-07 0.0243
1.0666E+01 1.0965E+01 3.4957E-07 0.0249
1.0965E+01 1.1272E+01 3.4150E-07 0.0252
1.1272E+01 1.1588E+01 3.3042E-07 0.0256
1.1588E+01 1.1912E+01 3.3421E-07 0.0255
1.1912E+01 1.2246E+01 3.1022E-07 0.0265
1.2246E+01 1.2589E+01 3.0248E-07 0.0268
1.2589E+01 1.2942E+01 3.0754E-07 0.0266
1.2942E+01 1.3305E+01 2.8899E-07 0.0274
1.3305E+01 1.3677E+01 2.8035E-07 0.0279
1.3677E+01 1.4060E+01 2.8574E-07 0.0276
1.4060E+01 1.4454E+01 2.5829E-07 0.0290
1.4454E+01 1.4859E+01 2.5693E-07 0.0292
1.4859E+01 1.5276E+01 2.4849E-07 0.0296
1.5276E+01 1.5704E+01 2.2830E-07 0.0309
1.5704E+01 1.6144E+01 2.2721E-07 0.0310
1.6144E+01 1.6596E+01 2.1026E-07 0.0322
1.6596E+01 1.7061E+01 2.0790E-07 0.0324
1.7061E+01 1.7539E+01 1.8704E-07 0.0341
1.7539E+01 1.8030E+01 1.7776E-07 0.0351
1.8030E+01 1.8535E+01 1.6962E-07 0.0359
1.8535E+01 1.9055E+01 1.5317E-07 0.0378
1.9055E+01 1.9588E+01 1.3733E-07 0.0400
1.9588E+01 2.0137E+01 1.3653E-07 0.0403
2.0137E+01 2.0701E+01 1.2516E-07 0.0421
2.0701E+01 2.1281E+01 1.1111E-07 0.0447
2.1281E+01 2.1878E+01 1.0784E-07 0.0454
2.1878E+01 2.2491E+01 9.8444E-08 0.0475
2.2491E+01 2.3121E+01 8.1778E-08 0.0521
2.3121E+01 2.3768E+01 8.2000E-08 0.0520
2.3768E+01 2.4434E+01 6.6426E-08 0.0578
2.4434E+01 2.5119E+01 5.0444E-08 0.0663
2.5119E+01 2.5823E+01 4.0649E-08 0.0739
2.5823E+01 2.6546E+01 3.6667E-08 0.0778
2.6546E+01 2.7290E+01 2.7334E-08 0.0902
2.7290E+01 2.8054E+01 2.2889E-08 0.0985
2.8054E+01 2.8840E+01 1.6000E-08 0.1178
2.8840E+01 2.9648E+01 9.1111E-09 0.1562
2.9648E+01 3.0479E+01 7.1111E-09 0.1768
3.0479E+01 3.1333E+01 6.6667E-09 0.1826
3.1333E+01 3.2211E+01 2.8889E-09 0.2773
3.2211E+01 3.3113E+01 1.5555E-09 0.3780
3.3113E+01 3.4041E+01 0.0000E+00 0.0000
3.4041E+01 3.4995E+01 0.0000E+00 0.0000
3.4995E+01 3.5975E+01 0.0000E+00 0.0000
3.5975E+01 3.6983E+01 0.0000E+00 0.0000
3.6983E+01 3.8019E+01 0.0000E+00 0.0000
3.8019E+01 3.9084E+01 0.0000E+00 0.0000
3.9084E+01 4.0179E+01 0.0000E+00 0.0000
4.0179E+01 4.1305E+01 0.0000E+00 0.0000
4.1305E+01 4.2462E+01 0.0000E+00 0.0000
4.2462E+01 4.3652E+01 0.0000E+00 0.0000
4.3652E+01 4.4875E+01 0.0000E+00 0.0000
4.4875E+01 4.6132E+01 0.0000E+00 0.0000
4.6132E+01 4.7424E+01 0.0000E+00 0.0000
4.7424E+01 4.8753E+01 0.0000E+00 0.0000
4.8753E+01 5.0119E+01 0.0000E+00 0.0000
5.0119E+01 5.1523E+01 0.0000E+00 0.0000
5.1523E+01 5.2966E+01 0.0000E+00 0.0000
5.2966E+01 5.4450E+01 0.0000E+00 0.0000
5.4450E+01 5.5976E+01 0.0000E+00 0.0000
5.5976E+01 5.7544E+01 0.0000E+00 0.0000
5.7544E+01 5.9156E+01 0.0000E+00 0.0000
5.9156E+01 6.0814E+01 0.0000E+00 0.0000
6.0814E+01 6.2517E+01 0.0000E+00 0.0000
6.2517E+01 6.4269E+01 0.0000E+00 0.0000
6.4269E+01 6.6069E+01 0.0000E+00 0.0000
6.6069E+01 6.7920E+01 0.0000E+00 0.0000
6.7920E+01 6.9823E+01 0.0000E+00 0.0000
6.9823E+01 7.1779E+01 0.0000E+00 0.0000
7.1779E+01 7.3790E+01 0.0000E+00 0.0000
7.3790E+01 7.5858E+01 0.0000E+00 0.0000
7.5858E+01 7.7983E+01 0.0000E+00 0.0000
7.7983E+01 8.0168E+01 0.0000E+00 0.0000
8.0168E+01 8.2414E+01 0.0000E+00 0.0000
8.2414E+01 8.4723E+01 0.0000E+00 0.0000
8.4723E+01 8.7096E+01 0.0000E+00 0.0000
8.7096E+01 8.9536E+01 0.0000E+00 0.0000
8.9536E+01 9.2045E+01 0.0000E+00 0.0000
9.2045E+01 9.4624E+01 0.0000E+00 0.0000
9.4624E+01 9.7275E+01 0.0000E+00 0.0000
9.7275E+01 1.0000E+02 0.0000E+00 0.0000
