# Supplementary material for: Demonstration of non-destructive and isotope-sensitive material analysis using a short-pulsed laser-driven epi-thermal neutron source
Source: Nat Commun. 2022 Mar 4;13:1173. doi: 10.1038/s41467-022-28756-0 (PMC8897477; doi:10.1038/s41467-022-28756-0)
Supplement: Supplementary file 3 — Source Data [file 41467_2022_28756_MOESM3_ESM.zip › Data/Neutron Activation Analysis/20211012_PHELIX_WOLFRAMTARGET.xlsx]

## Sheet: Tabelle1
Auswertung Spektrum 20211012_PHELIX_WOLFRAMTARGET.SPE
Detektor:			Z				Werte aus StrSchV 2020
Messzeit:			2386.44	s
Messdatum:			2021-10-12 09:40:29			Auswertedatum:		2021-10-12 10:27:05
Probenmasse:			40	g
Ausbeutekurve:			19-012-Flächenq-JAN21.EFF.EFF				Von:	-
Nulldatei:			Juni2021_D1.NUL.NUL
Nachweisgrenzenberechnung:			ISO11929 5%
Kommentar:			Phelix Wolfram Target
StrSchV Anlage IV Tabelle 1 Spalte:			3
	Spektrum: 20211012_PHELIX_WOLFRAMTARGET					Gewicht: 40 g		Messdatum: 12.10.2021
Nr	Isotop	StrSchV	Aktivität	Fehler		EKG	NWG	Aktivität mit Fehler	Ausschöpfung mit Fehler	Info	Aktivität mit Fehler	NWG - Ausschöpfung
		[Bq/g]	[Bq/g]	[%]	[Bq/g]	[Bq/g]	[Bq/g]	[Bq/g]	[%]		[Bq]	[%]
1	TA-182	0.1	8.213	1.7	0.1394	0.1527	0.3068	8.3524	8352.4		334.096	306.8
2	W-181	10	3.58	3.1	0.1097	0.3501	0.7299	3.6897	36.897		147.588	7.299
3	W-187	10	0.9534	7.4	0.07091	0.1208	0.2459	1.02431	10.2431		40.9724	2.459
4	W-188		61.9	8.7	5.398	6.135	12.48	67.298	-	Nicht vorhanden	2691.92	-
5	RE-181	10	10.15	2.9	0.2972			10.4472	104.472		417.888	-
6	RE-182	10	6.95	2.5	0.174			7.124	71.24		284.96	-
7	RE-184	1	4.31	2.4	0.1036	0.6768	1.358	4.4136	441.36		176.544	135.8
8	RE-186	1000	3.92	7.2	0.2841	0.1869	0.3767	4.2041	0.42041		168.164	0.03767
		Summe:	99.9764						9017.03		4262.13	452.396
