# Supplementary material for: Demonstration of non-destructive and isotope-sensitive material analysis using a short-pulsed laser-driven epi-thermal neutron source
Source: Nat Commun. 2022 Mar 4;13:1173. doi: 10.1038/s41467-022-28756-0 (PMC8897477; doi:10.1038/s41467-022-28756-0)
Supplement: Supplementary file 3 — Source Data [file 41467_2022_28756_MOESM3_ESM.zip › Data/NRS/Shot49_19173.txt]

2.199877999491E-10	-6.E-4
2.219987799949E-9	0.E+0
4.219987799949E-9	2.E-4
6.219987799949E-9	-6.E-4
8.219987799949E-9	-4.E-4
1.021998779995E-8	-8.E-4
1.221998779995E-8	0.E+0
1.421998779995E-8	-4.E-4
1.621998779995E-8	-4.E-4
1.821998779995E-8	-6.E-4
2.021998779995E-8	-4.E-4
2.221998779995E-8	-4.E-4
2.421998779995E-8	-2.E-4
2.621998779995E-8	2.E-4
2.821998779995E-8	0.E+0
3.021998779995E-8	2.E-4
3.221998779995E-8	-2.E-4
3.421998779995E-8	0.E+0
3.621998779995E-8	-2.E-4
3.821998779995E-8	6.E-4
4.021998779995E-8	-2.E-4
4.221998779995E-8	-6.E-4
4.421998779995E-8	-6.E-4
4.621998779995E-8	0.E+0
4.821998779995E-8	4.E-4
5.021998779995E-8	0.E+0
5.221998779995E-8	-2.E-4
5.421998779995E-8	-2.E-4
5.621998779995E-8	-2.E-4
5.821998779995E-8	-2.E-4
6.021998779995E-8	-2.E-4
6.221998779995E-8	-4.E-4
6.421998779995E-8	0.E+0
6.621998779995E-8	2.E-4
6.821998779995E-8	0.E+0
7.021998779995E-8	0.E+0
7.221998779995E-8	0.E+0
7.421998779995E-8	-2.E-4
7.621998779995E-8	0.E+0
7.821998779995E-8	-2.E-4
8.021998779995E-8	0.E+0
8.221998779995E-8	-4.E-4
8.421998779995E-8	0.E+0
8.621998779995E-8	0.E+0
8.821998779995E-8	4.E-4
9.021998779995E-8	2.E-4
9.221998779995E-8	0.E+0
9.421998779995E-8	2.E-4
9.621998779995E-8	-4.E-4
9.821998779995E-8	6.E-4
1.002199877999E-7	-2.E-4
1.022199877999E-7	-2.E-4
1.042199877999E-7	-2.E-4
1.062199877999E-7	-6.E-4
1.082199877999E-7	6.E-4
1.102199877999E-7	-4.E-4
1.122199877999E-7	-2.E-4
1.142199877999E-7	-4.E-4
1.162199877999E-7	6.E-4
1.182199877999E-7	-2.E-4
1.202199877999E-7	-2.E-4
1.222199877999E-7	0.E+0
1.242199877999E-7	-6.E-4
1.262199877999E-7	-4.E-4
1.282199877999E-7	2.E-4
1.302199877999E-7	-4.E-4
1.322199877999E-7	0.E+0
1.342199877999E-7	-4.E-4
1.362199877999E-7	2.E-4
1.382199877999E-7	-6.E-4
1.402199877999E-7	-2.E-4
1.422199877999E-7	-6.E-4
1.442199877999E-7	-4.E-4
1.462199877999E-7	-2.E-4
1.482199877999E-7	2.E-4
1.502199877999E-7	-2.E-4
1.522199877999E-7	4.E-4
1.542199877999E-7	6.E-4
1.562199877999E-7	4.E-4
1.582199877999E-7	0.E+0
1.602199877999E-7	0.E+0
1.622199877999E-7	-6.E-4
1.642199877999E-7	0.E+0
1.662199877999E-7	-2.E-4
1.682199877999E-7	-4.E-4
1.702199877999E-7	0.E+0
1.722199877999E-7	0.E+0
1.742199877999E-7	2.E-4
1.762199877999E-7	-2.E-4
1.782199877999E-7	-4.E-4
1.802199877999E-7	0.E+0
1.822199877999E-7	-6.E-4
1.842199877999E-7	-4.E-4
1.862199877999E-7	2.E-4
1.882199877999E-7	-4.E-4
1.902199877999E-7	0.E+0
1.922199877999E-7	-2.E-4
1.942199877999E-7	0.E+0
1.962199877999E-7	-2.E-4
1.982199877999E-7	-4.E-4
2.002199877999E-7	-2.E-4
2.022199877999E-7	-4.E-4
2.042199877999E-7	2.E-4
2.062199877999E-7	0.E+0
2.082199877999E-7	0.E+0
2.102199877999E-7	-2.E-4
2.122199877999E-7	-2.E-4
2.142199877999E-7	0.E+0
2.162199877999E-7	-2.E-4
2.182199877999E-7	-2.E-4
2.202199877999E-7	-6.E-4
2.222199877999E-7	0.E+0
2.242199877999E-7	-2.E-4
2.262199877999E-7	6.E-4
2.282199877999E-7	-4.E-4
2.302199877999E-7	-6.E-4
2.322199877999E-7	-2.E-4
2.342199877999E-7	4.E-4
2.362199877999E-7	0.E+0
2.382199877999E-7	-2.E-4
2.402199877999E-7	4.E-4
2.422199877999E-7	-2.E-4
2.442199877999E-7	-4.E-4
2.462199877999E-7	-2.E-4
2.482199877999E-7	-4.E-4
2.502199877999E-7	-6.E-4
2.522199877999E-7	-2.E-4
2.542199877999E-7	-2.E-4
2.562199877999E-7	-6.E-4
2.582199877999E-7	-4.E-4
2.602199877999E-7	2.E-4
2.622199877999E-7	-6.E-4
2.642199877999E-7	-2.E-4
2.662199877999E-7	-2.E-4
2.682199877999E-7	8.E-4
2.702199877999E-7	-2.E-4
2.722199877999E-7	6.E-4
2.742199877999E-7	0.E+0
2.762199877999E-7	2.E-4
2.782199877999E-7	2.E-4
2.802199877999E-7	-2.E-4
2.822199877999E-7	4.E-4
2.842199877999E-7	-4.E-4
2.862199877999E-7	2.E-4
2.882199877999E-7	-2.E-4
2.902199877999E-7	0.E+0
2.922199877999E-7	2.E-4
2.942199877999E-7	-6.E-4
2.962199877999E-7	-2.E-4
2.982199877999E-7	-2.E-4
3.002199877999E-7	-8.E-4
3.022199877999E-7	-2.E-4
3.042199877999E-7	2.E-4
3.062199877999E-7	-2.E-4
3.082199877999E-7	0.E+0
3.102199877999E-7	-4.E-4
3.122199877999E-7	0.E+0
3.142199877999E-7	-6.E-4
3.162199877999E-7	-2.E-4
3.182199877999E-7	-4.E-4
3.202199877999E-7	2.E-4
3.222199877999E-7	0.E+0
3.242199877999E-7	4.E-4
3.262199877999E-7	-4.E-4
3.282199877999E-7	2.E-4
3.302199877999E-7	-6.E-4
3.322199877999E-7	-4.E-4
3.342199877999E-7	2.E-4
3.362199877999E-7	0.E+0
3.382199877999E-7	0.E+0
3.402199877999E-7	-2.E-4
3.422199877999E-7	-1.E-3
3.442199877999E-7	0.E+0
3.462199877999E-7	0.E+0
3.482199877999E-7	-2.E-4
3.502199877999E-7	2.E-4
3.522199877999E-7	0.E+0
3.542199877999E-7	-4.E-4
3.562199877999E-7	-4.E-4
3.582199877999E-7	2.E-4
3.602199877999E-7	-2.E-4
3.622199877999E-7	0.E+0
3.642199877999E-7	6.E-4
3.662199877999E-7	-6.E-4
3.682199877999E-7	-2.E-4
3.702199877999E-7	2.E-4
3.722199877999E-7	2.E-4
3.742199877999E-7	2.E-4
3.762199877999E-7	2.E-4
3.782199877999E-7	2.E-4
3.802199877999E-7	2.E-4
3.822199877999E-7	0.E+0
3.842199877999E-7	2.E-4
3.862199877999E-7	-2.E-4
3.882199877999E-7	0.E+0
3.902199877999E-7	0.E+0
3.922199877999E-7	-2.E-4
3.942199877999E-7	-2.E-4
3.962199877999E-7	-4.E-4
3.982199877999E-7	2.E-4
4.002199877999E-7	-4.E-4
4.022199877999E-7	-2.E-4
4.042199877999E-7	4.E-4
4.062199877999E-7	2.E-4
4.082199877999E-7	2.E-4
4.102199877999E-7	0.E+0
4.122199877999E-7	0.E+0
4.142199877999E-7	-2.E-4
4.162199877999E-7	0.E+0
4.182199877999E-7	1.E-3
4.202199877999E-7	-4.E-4
4.222199877999E-7	-2.E-4
4.242199877999E-7	-4.E-4
4.262199877999E-7	6.E-4
4.282199877999E-7	2.E-4
4.302199877999E-7	2.E-4
4.322199877999E-7	2.E-4
4.342199877999E-7	0.E+0
4.362199877999E-7	4.E-4
4.382199877999E-7	-1.E-3
4.402199877999E-7	2.E-4
4.422199877999E-7	2.E-4
4.442199877999E-7	2.E-4
4.462199877999E-7	2.E-4
4.482199877999E-7	2.E-4
4.502199877999E-7	-4.E-4
4.522199877999E-7	-2.E-4
4.542199877999E-7	-6.E-4
4.562199877999E-7	-2.E-4
4.582199877999E-7	2.E-4
4.602199877999E-7	-4.E-4
4.622199877999E-7	-4.E-4
4.642199877999E-7	4.E-4
4.662199877999E-7	-2.E-4
4.682199877999E-7	-2.E-4
4.702199877999E-7	-2.E-4
4.722199877999E-7	-2.E-4
4.742199877999E-7	-1.E-3
4.762199877999E-7	-2.E-4
4.782199877999E-7	-2.E-4
4.802199877999E-7	0.E+0
4.822199877999E-7	-2.E-4
4.842199877999E-7	2.E-4
4.862199877999E-7	-4.E-4
4.882199877999E-7	-2.E-4
4.902199877999E-7	-8.E-4
4.922199877999E-7	8.E-4
4.942199877999E-7	-4.E-4
4.962199877999E-7	-4.E-4
4.982199877999E-7	-2.E-4
5.002199877999E-7	0.E+0
5.022199877999E-7	-4.E-4
5.042199877999E-7	2.E-4
5.062199877999E-7	-2.E-4
5.082199877999E-7	-2.E-4
5.102199877999E-7	0.E+0
5.122199877999E-7	0.E+0
5.142199877999E-7	-6.E-4
5.162199877999E-7	-2.E-4
5.182199877999E-7	2.E-4
5.202199877999E-7	-2.E-4
5.222199877999E-7	-4.E-4
5.242199877999E-7	-2.E-4
5.262199877999E-7	2.E-4
5.282199877999E-7	6.E-4
5.302199877999E-7	0.E+0
5.322199877999E-7	-2.E-4
5.342199877999E-7	-4.E-4
5.362199877999E-7	0.E+0
5.382199877999E-7	0.E+0
5.402199877999E-7	0.E+0
5.422199877999E-7	-4.E-4
5.442199877999E-7	0.E+0
5.462199877999E-7	2.E-4
5.482199877999E-7	-2.E-4
5.502199877999E-7	2.E-4
5.522199877999E-7	-6.E-4
5.542199877999E-7	2.E-4
5.562199877999E-7	-2.E-4
5.582199877999E-7	0.E+0
5.602199877999E-7	-2.E-4
5.622199877999E-7	2.E-4
5.642199877999E-7	-2.E-4
5.662199877999E-7	0.E+0
5.682199877999E-7	0.E+0
5.702199877999E-7	-6.E-4
5.722199877999E-7	-2.E-4
5.742199877999E-7	2.E-4
5.762199877999E-7	-4.E-4
5.782199877999E-7	4.E-4
5.802199877999E-7	-6.E-4
5.822199877999E-7	-6.E-4
5.842199877999E-7	-2.E-4
5.862199877999E-7	4.E-4
5.882199877999E-7	-6.E-4
5.902199877999E-7	-2.E-4
5.922199877999E-7	0.E+0
5.942199877999E-7	0.E+0
5.962199877999E-7	-4.E-4
5.982199877999E-7	-6.E-4
6.002199877999E-7	-4.E-4
6.022199877999E-7	-8.E-4
6.042199877999E-7	2.E-4
6.062199877999E-7	-6.E-4
6.082199877999E-7	0.E+0
6.102199877999E-7	0.E+0
6.122199877999E-7	-2.E-4
6.142199877999E-7	-8.E-4
6.162199877999E-7	-4.E-4
6.182199877999E-7	-2.E-4
6.202199877999E-7	-6.E-4
6.222199877999E-7	-2.E-4
6.242199877999E-7	2.E-4
6.262199877999E-7	-2.E-4
6.282199877999E-7	-2.E-4
6.302199877999E-7	4.E-4
6.322199877999E-7	-4.E-4
6.342199877999E-7	-4.E-4
6.362199877999E-7	-1.E-3
6.382199877999E-7	0.E+0
6.402199877999E-7	-4.E-4
6.422199877999E-7	-2.E-4
6.442199877999E-7	-2.E-4
6.462199877999E-7	-4.E-4
6.482199877999E-7	-4.E-4
6.502199877999E-7	-2.E-4
6.522199877999E-7	2.E-4
6.542199877999E-7	-6.E-4
6.562199877999E-7	-4.E-4
6.582199877999E-7	-2.E-4
6.602199877999E-7	-2.E-4
6.622199877999E-7	-2.E-4
6.642199877999E-7	0.E+0
6.662199877999E-7	-6.E-4
6.682199877999E-7	4.E-4
6.702199877999E-7	-6.E-4
6.722199877999E-7	0.E+0
6.742199877999E-7	0.E+0
6.762199877999E-7	-4.E-4
6.782199877999E-7	-2.E-4
6.802199877999E-7	-6.E-4
6.822199877999E-7	4.E-4
6.842199877999E-7	0.E+0
6.862199877999E-7	-4.E-4
6.882199877999E-7	-4.E-4
6.902199877999E-7	-2.E-4
6.922199877999E-7	-8.E-4
6.942199877999E-7	-4.E-4
6.962199877999E-7	-2.E-4
6.982199877999E-7	-2.E-4
7.002199877999E-7	0.E+0
7.022199877999E-7	-2.E-4
7.042199877999E-7	-2.E-4
7.062199877999E-7	-2.E-4
7.082199877999E-7	-6.E-4
7.102199877999E-7	-8.E-4
7.122199877999E-7	-4.E-4
7.142199877999E-7	-6.E-4
7.162199877999E-7	2.E-4
7.182199877999E-7	0.E+0
7.202199877999E-7	0.E+0
7.222199877999E-7	-4.E-4
7.242199877999E-7	-2.E-4
7.262199877999E-7	-4.E-4
7.282199877999E-7	0.E+0
7.302199877999E-7	-4.E-4
7.322199877999E-7	-4.E-4
7.342199877999E-7	-4.E-4
7.362199877999E-7	-2.E-4
7.382199877999E-7	0.E+0
7.402199877999E-7	-1.E-3
7.422199877999E-7	-4.E-4
7.442199877999E-7	-4.E-4
7.462199877999E-7	-4.E-4
7.482199877999E-7	-4.E-4
7.502199877999E-7	-2.E-4
7.522199877999E-7	-4.E-4
7.542199877999E-7	-4.E-4
7.562199877999E-7	-6.E-4
7.582199877999E-7	0.E+0
7.602199877999E-7	-4.E-4
7.622199877999E-7	2.E-4
7.642199877999E-7	-8.E-4
7.662199877999E-7	-1.E-3
7.682199877999E-7	-4.E-4
7.702199877999E-7	-4.E-4
7.722199877999E-7	0.E+0
7.742199877999E-7	-4.E-4
7.762199877999E-7	0.E+0
7.782199877999E-7	-2.E-4
7.802199877999E-7	0.E+0
7.822199877999E-7	4.E-4
7.842199877999E-7	-2.E-4
7.862199877999E-7	0.E+0
7.882199877999E-7	0.E+0
7.902199877999E-7	-4.E-4
7.922199877999E-7	-4.E-4
7.942199877999E-7	-6.E-4
7.962199877999E-7	-2.E-4
7.982199877999E-7	-6.E-4
8.002199877999E-7	0.E+0
8.022199877999E-7	-2.E-4
8.042199877999E-7	-2.E-4
8.062199877999E-7	-2.E-4
8.082199877999E-7	-2.E-4
8.102199877999E-7	-2.E-4
8.122199877999E-7	0.E+0
8.142199877999E-7	0.E+0
8.162199877999E-7	0.E+0
8.182199877999E-7	-4.E-4
8.202199877999E-7	-8.E-4
8.222199877999E-7	6.E-4
8.242199877999E-7	-6.E-4
8.262199877999E-7	0.E+0
8.282199877999E-7	2.E-4
8.302199877999E-7	-6.E-4
8.322199877999E-7	-4.E-4
8.342199877999E-7	2.E-4
8.362199877999E-7	-2.E-4
8.382199877999E-7	-6.E-4
8.402199877999E-7	4.E-4
8.422199877999E-7	-8.E-4
8.442199877999E-7	-2.E-4
8.462199877999E-7	0.E+0
8.482199877999E-7	0.E+0
8.502199877999E-7	-4.E-4
8.522199877999E-7	-2.E-4
8.542199877999E-7	-2.E-4
8.562199877999E-7	-4.E-4
8.582199877999E-7	-8.E-4
8.602199877999E-7	0.E+0
8.622199877999E-7	0.E+0
8.642199877999E-7	-4.E-4
8.662199877999E-7	-2.E-4
8.682199877999E-7	-2.E-4
8.702199877999E-7	2.E-4
8.722199877999E-7	-2.E-4
8.742199877999E-7	2.E-4
8.762199877999E-7	-2.E-4
8.782199877999E-7	2.E-4
8.802199877999E-7	-4.E-4
8.822199877999E-7	0.E+0
8.842199877999E-7	-4.E-4
8.862199877999E-7	-4.E-4
8.882199877999E-7	-2.E-4
8.902199877999E-7	-4.E-4
8.922199877999E-7	-2.E-4
8.942199877999E-7	2.E-4
8.962199877999E-7	-2.E-4
8.982199877999E-7	0.E+0
9.002199877999E-7	-4.E-4
9.022199877999E-7	-6.E-4
9.042199877999E-7	0.E+0
9.062199877999E-7	-6.E-4
9.082199877999E-7	0.E+0
9.102199877999E-7	-4.E-4
9.122199877999E-7	0.E+0
9.142199877999E-7	4.E-4
9.162199877999E-7	2.E-4
9.182199877999E-7	0.E+0
9.202199877999E-7	0.E+0
9.222199877999E-7	-2.E-4
9.242199877999E-7	-6.E-4
9.262199877999E-7	-2.E-4
9.282199877999E-7	0.E+0
9.302199877999E-7	0.E+0
9.322199877999E-7	-4.E-4
9.342199877999E-7	-6.E-4
9.362199877999E-7	-4.E-4
9.382199877999E-7	-4.E-4
9.402199877999E-7	-4.E-4
9.422199877999E-7	-4.E-4
9.442199877999E-7	-8.E-4
9.462199877999E-7	-2.E-4
9.482199877999E-7	-4.E-4
9.502199877999E-7	0.E+0
9.522199877999E-7	-6.E-4
9.542199877999E-7	-6.E-4
9.562199877999E-7	0.E+0
9.582199877999E-7	2.E-4
9.602199877999E-7	0.E+0
9.622199877999E-7	-1.E-3
9.642199877999E-7	-4.E-4
9.662199877999E-7	-4.E-4
9.682199877999E-7	-8.E-4
9.702199877999E-7	-4.E-4
9.722199877999E-7	4.E-4
9.742199877999E-7	-2.E-4
9.762199877999E-7	-2.E-4
9.782199877999E-7	2.E-4
9.802199877999E-7	-2.E-4
9.822199877999E-7	-4.E-4
9.842199877999E-7	4.E-4
9.862199877999E-7	2.E-4
9.882199877999E-7	0.E+0
9.902199877999E-7	2.E-4
9.922199877999E-7	2.E-4
9.942199877999E-7	-4.E-4
9.962199877999E-7	-8.E-4
9.982199877999E-7	-2.E-4
1.0002199878E-6	-6.E-4
1.0022199878E-6	0.E+0
1.0042199878E-6	-4.E-4
1.0062199878E-6	-2.E-4
1.0082199878E-6	0.E+0
1.0102199878E-6	2.E-4
1.0122199878E-6	-2.E-4
1.0142199878E-6	-4.E-4
1.0162199878E-6	-8.E-4
1.0182199878E-6	4.E-4
1.0202199878E-6	-6.E-4
1.0222199878E-6	-2.E-4
1.0242199878E-6	-4.E-4
1.0262199878E-6	0.E+0
1.0282199878E-6	4.E-4
1.0302199878E-6	-4.E-4
1.0322199878E-6	-2.E-4
1.0342199878E-6	-4.E-4
1.0362199878E-6	0.E+0
1.0382199878E-6	4.E-4
1.0402199878E-6	0.E+0
1.0422199878E-6	-2.E-4
1.0442199878E-6	-4.E-4
1.0462199878E-6	-2.E-4
1.0482199878E-6	-2.E-4
1.0502199878E-6	-6.E-4
1.0522199878E-6	-2.E-4
1.0542199878E-6	-2.E-4
1.0562199878E-6	-8.E-4
1.0582199878E-6	2.E-4
1.0602199878E-6	-2.E-4
1.0622199878E-6	-2.E-4
1.0642199878E-6	-2.E-4
1.0662199878E-6	-2.E-4
1.0682199878E-6	2.E-4
1.0702199878E-6	-6.E-4
1.0722199878E-6	-2.E-4
1.0742199878E-6	2.E-4
1.0762199878E-6	-4.E-4
1.0782199878E-6	-8.E-4
1.0802199878E-6	0.E+0
1.0822199878E-6	0.E+0
1.0842199878E-6	-4.E-4
1.0862199878E-6	-4.E-4
1.0882199878E-6	2.E-4
1.0902199878E-6	-2.E-4
1.0922199878E-6	2.E-4
1.0942199878E-6	-2.E-4
1.0962199878E-6	2.E-4
1.0982199878E-6	-4.E-4
1.1002199878E-6	-2.E-4
1.1022199878E-6	0.E+0
1.1042199878E-6	0.E+0
1.1062199878E-6	-4.E-4
1.1082199878E-6	-6.E-4
1.1102199878E-6	0.E+0
1.1122199878E-6	-6.E-4
1.1142199878E-6	0.E+0
1.1162199878E-6	-6.E-4
1.1182199878E-6	-2.E-4
1.1202199878E-6	-6.E-4
1.1222199878E-6	-6.E-4
1.1242199878E-6	-2.E-4
1.1262199878E-6	-4.E-4
1.1282199878E-6	-4.E-4
1.1302199878E-6	-2.E-4
1.1322199878E-6	-4.E-4
1.1342199878E-6	2.E-4
1.1362199878E-6	-4.E-4
1.1382199878E-6	2.E-4
1.1402199878E-6	0.E+0
1.1422199878E-6	-1.E-3
1.1442199878E-6	-4.E-4
1.1462199878E-6	-6.E-4
1.1482199878E-6	-2.E-4
1.1502199878E-6	-4.E-4
1.1522199878E-6	-2.E-4
1.1542199878E-6	-6.E-4
1.1562199878E-6	-4.E-4
1.1582199878E-6	-6.E-4
1.1602199878E-6	-6.E-4
1.1622199878E-6	-6.E-4
1.1642199878E-6	-8.E-4
1.1662199878E-6	0.E+0
1.1682199878E-6	-2.E-4
1.1702199878E-6	0.E+0
1.1722199878E-6	-4.E-4
1.1742199878E-6	-4.E-4
1.1762199878E-6	-2.E-4
1.1782199878E-6	4.E-4
1.1802199878E-6	0.E+0
1.1822199878E-6	2.E-4
1.1842199878E-6	-4.E-4
1.1862199878E-6	-6.E-4
1.1882199878E-6	4.E-4
1.1902199878E-6	-6.E-4
1.1922199878E-6	-4.E-4
1.1942199878E-6	0.E+0
1.1962199878E-6	0.E+0
1.1982199878E-6	-2.E-4
1.2002199878E-6	-6.E-4
1.2022199878E-6	-4.E-4
1.2042199878E-6	6.E-4
1.2062199878E-6	-2.E-4
1.2082199878E-6	-2.E-4
1.2102199878E-6	-4.E-4
1.2122199878E-6	2.E-4
1.2142199878E-6	2.E-4
1.2162199878E-6	2.E-4
1.2182199878E-6	2.E-4
1.2202199878E-6	2.E-4
1.2222199878E-6	-2.E-4
1.2242199878E-6	0.E+0
1.2262199878E-6	2.E-4
1.2282199878E-6	-2.E-4
1.2302199878E-6	-4.E-4
1.2322199878E-6	-4.E-4
1.2342199878E-6	0.E+0
1.2362199878E-6	0.E+0
1.2382199878E-6	-4.E-4
1.2402199878E-6	-2.E-4
1.2422199878E-6	-4.E-4
1.2442199878E-6	-2.E-4
1.2462199878E-6	2.E-4
1.2482199878E-6	-2.E-4
1.2502199878E-6	0.E+0
1.2522199878E-6	0.E+0
1.2542199878E-6	-2.E-4
1.2562199878E-6	-2.E-4
1.2582199878E-6	0.E+0
1.2602199878E-6	-2.E-4
1.2622199878E-6	0.E+0
1.2642199878E-6	2.E-4
1.2662199878E-6	0.E+0
1.2682199878E-6	-4.E-4
1.2702199878E-6	-4.E-4
1.2722199878E-6	8.E-4
1.2742199878E-6	-4.E-4
1.2762199878E-6	0.E+0
1.2782199878E-6	0.E+0
1.2802199878E-6	0.E+0
1.2822199878E-6	4.E-4
1.2842199878E-6	-2.E-4
1.2862199878E-6	6.E-4
1.2882199878E-6	0.E+0
1.2902199878E-6	0.E+0
1.2922199878E-6	0.E+0
1.2942199878E-6	-4.E-4
1.2962199878E-6	4.E-4
1.2982199878E-6	0.E+0
1.3002199878E-6	0.E+0
1.3022199878E-6	0.E+0
1.3042199878E-6	0.E+0
1.3062199878E-6	4.E-4
1.3082199878E-6	-2.E-4
1.3102199878E-6	2.E-4
1.3122199878E-6	0.E+0
1.3142199878E-6	8.E-4
1.3162199878E-6	-2.E-4
1.3182199878E-6	-2.E-4
1.3202199878E-6	-6.E-4
1.3222199878E-6	2.E-4
1.3242199878E-6	4.E-4
1.3262199878E-6	-2.E-4
1.3282199878E-6	-2.E-4
1.3302199878E-6	-6.E-4
1.3322199878E-6	0.E+0
1.3342199878E-6	0.E+0
1.3362199878E-6	2.E-4
1.3382199878E-6	0.E+0
1.3402199878E-6	0.E+0
1.3422199878E-6	2.E-4
1.3442199878E-6	4.E-4
1.3462199878E-6	-4.E-4
1.3482199878E-6	-6.E-4
1.3502199878E-6	0.E+0
1.3522199878E-6	0.E+0
1.3542199878E-6	4.E-4
1.3562199878E-6	-4.E-4
1.3582199878E-6	4.E-4
1.3602199878E-6	2.E-4
1.3622199878E-6	-2.E-4
1.3642199878E-6	0.E+0
1.3662199878E-6	-6.E-4
1.3682199878E-6	0.E+0
1.3702199878E-6	0.E+0
1.3722199878E-6	0.E+0
1.3742199878E-6	2.E-4
1.3762199878E-6	2.E-4
1.3782199878E-6	-4.E-4
1.3802199878E-6	-2.E-4
1.3822199878E-6	-4.E-4
1.3842199878E-6	-4.E-4
1.3862199878E-6	0.E+0
1.3882199878E-6	2.E-4
1.3902199878E-6	-2.E-4
1.3922199878E-6	2.E-4
1.3942199878E-6	-2.E-4
1.3962199878E-6	-2.E-4
1.3982199878E-6	-6.E-4
1.4002199878E-6	2.E-4
1.4022199878E-6	-6.E-4
1.4042199878E-6	2.E-4
1.4062199878E-6	-6.E-4
1.4082199878E-6	-4.E-4
1.4102199878E-6	2.E-4
1.4122199878E-6	0.E+0
1.4142199878E-6	-6.E-4
1.4162199878E-6	4.E-4
1.4182199878E-6	-4.E-4
1.4202199878E-6	-6.E-4
1.4222199878E-6	0.E+0
1.4242199878E-6	-2.E-4
1.4262199878E-6	4.E-4
1.4282199878E-6	-6.E-4
1.4302199878E-6	-1.2E-3
1.4322199878E-6	4.E-4
1.4342199878E-6	-4.E-4
1.4362199878E-6	2.E-4
1.4382199878E-6	-2.E-4
1.4402199878E-6	0.E+0
1.4422199878E-6	2.E-4
1.4442199878E-6	-4.E-4
1.4462199878E-6	-6.E-4
1.4482199878E-6	-4.E-4
1.4502199878E-6	0.E+0
1.4522199878E-6	-2.E-4
1.4542199878E-6	-2.E-4
1.4562199878E-6	-2.E-4
1.4582199878E-6	-8.E-4
1.4602199878E-6	-8.E-4
1.4622199878E-6	2.E-4
1.4642199878E-6	-4.E-4
1.4662199878E-6	-2.E-4
1.4682199878E-6	0.E+0
1.4702199878E-6	2.E-4
1.4722199878E-6	0.E+0
1.4742199878E-6	-6.E-4
1.4762199878E-6	0.E+0
1.4782199878E-6	-2.E-4
1.4802199878E-6	-8.E-4
1.4822199878E-6	0.E+0
1.4842199878E-6	-6.E-4
1.4862199878E-6	-2.E-4
1.4882199878E-6	-1.E-3
1.4902199878E-6	-4.E-4
1.4922199878E-6	-6.E-4
1.4942199878E-6	0.E+0
1.4962199878E-6	-2.E-4
1.4982199878E-6	-2.E-4
1.5002199878E-6	-1.E-3
1.5022199878E-6	-8.E-4
1.5042199878E-6	0.E+0
1.5062199878E-6	-2.E-4
1.5082199878E-6	-4.E-4
1.5102199878E-6	-4.E-4
1.5122199878E-6	4.E-4
1.5142199878E-6	-1.E-3
1.5162199878E-6	-2.E-4
1.5182199878E-6	-8.E-4
1.5202199878E-6	-2.E-4
1.5222199878E-6	-2.E-4
1.5242199878E-6	0.E+0
1.5262199878E-6	-8.E-4
1.5282199878E-6	0.E+0
1.5302199878E-6	-2.E-4
1.5322199878E-6	-4.E-4
1.5342199878E-6	-2.E-4
1.5362199878E-6	-2.E-4
1.5382199878E-6	2.E-4
1.5402199878E-6	-1.E-3
1.5422199878E-6	-6.E-4
1.5442199878E-6	-2.E-4
1.5462199878E-6	2.E-4
1.5482199878E-6	-8.E-4
1.5502199878E-6	2.E-4
1.5522199878E-6	-2.E-4
1.5542199878E-6	4.E-4
1.5562199878E-6	2.E-4
1.5582199878E-6	-2.E-4
1.5602199878E-6	0.E+0
1.5622199878E-6	-2.E-4
1.5642199878E-6	2.E-4
1.5662199878E-6	-4.E-4
1.5682199878E-6	4.E-4
1.5702199878E-6	-4.E-4
1.5722199878E-6	-4.E-4
1.5742199878E-6	0.E+0
1.5762199878E-6	-2.E-4
1.5782199878E-6	0.E+0
1.5802199878E-6	0.E+0
1.5822199878E-6	-4.E-4
1.5842199878E-6	-8.E-4
1.5862199878E-6	0.E+0
1.5882199878E-6	0.E+0
1.5902199878E-6	2.E-4
1.5922199878E-6	4.E-4
1.5942199878E-6	2.E-4
1.5962199878E-6	-2.E-4
1.5982199878E-6	-2.E-4
1.6002199878E-6	0.E+0
1.6022199878E-6	0.E+0
1.6042199878E-6	-4.E-4
1.6062199878E-6	0.E+0
1.6082199878E-6	-2.E-4
1.6102199878E-6	0.E+0
1.6122199878E-6	-4.E-4
1.6142199878E-6	-8.E-4
1.6162199878E-6	4.E-4
1.6182199878E-6	2.E-4
1.6202199878E-6	-6.E-4
1.6222199878E-6	2.E-4
1.6242199878E-6	-4.E-4
1.6262199878E-6	-4.E-4
1.6282199878E-6	4.E-4
1.6302199878E-6	-2.E-4
1.6322199878E-6	2.E-4
1.6342199878E-6	-2.E-4
1.6362199878E-6	4.E-4
1.6382199878E-6	-6.E-4
1.6402199878E-6	4.E-4
1.6422199878E-6	-2.E-4
1.6442199878E-6	-4.E-4
1.6462199878E-6	-8.E-4
1.6482199878E-6	-2.E-4
1.6502199878E-6	0.E+0
1.6522199878E-6	-2.E-4
1.6542199878E-6	-2.E-4
1.6562199878E-6	-2.E-4
1.6582199878E-6	6.E-4
1.6602199878E-6	4.E-4
1.6622199878E-6	-6.E-4
1.6642199878E-6	0.E+0
1.6662199878E-6	4.E-4
1.6682199878E-6	0.E+0
1.6702199878E-6	0.E+0
1.6722199878E-6	-4.E-4
1.6742199878E-6	-2.E-4
1.6762199878E-6	-8.E-4
1.6782199878E-6	-2.E-4
1.6802199878E-6	-4.E-4
1.6822199878E-6	4.E-4
1.6842199878E-6	-2.E-4
1.6862199878E-6	-4.E-4
1.6882199878E-6	0.E+0
1.6902199878E-6	-2.E-4
1.6922199878E-6	0.E+0
1.6942199878E-6	-4.E-4
1.6962199878E-6	0.E+0
1.6982199878E-6	2.E-4
1.7002199878E-6	-2.E-4
1.7022199878E-6	-2.E-4
1.7042199878E-6	0.E+0
1.7062199878E-6	-2.E-4
1.7082199878E-6	-4.E-4
1.7102199878E-6	0.E+0
1.7122199878E-6	0.E+0
1.7142199878E-6	2.E-4
1.7162199878E-6	0.E+0
1.7182199878E-6	0.E+0
1.7202199878E-6	-4.E-4
1.7222199878E-6	6.E-4
1.7242199878E-6	-4.E-4
1.7262199878E-6	2.E-4
1.7282199878E-6	-6.E-4
1.7302199878E-6	-2.E-4
1.7322199878E-6	-4.E-4
1.7342199878E-6	0.E+0
1.7362199878E-6	-4.E-4
1.7382199878E-6	0.E+0
1.7402199878E-6	-2.E-4
1.7422199878E-6	-4.E-4
1.7442199878E-6	2.E-4
1.7462199878E-6	-4.E-4
1.7482199878E-6	-4.E-4
1.7502199878E-6	-8.E-4
1.7522199878E-6	0.E+0
1.7542199878E-6	-8.E-4
1.7562199878E-6	-4.E-4
1.7582199878E-6	2.E-4
1.7602199878E-6	2.E-4
1.7622199878E-6	-6.E-4
1.7642199878E-6	-2.E-4
1.7662199878E-6	-4.E-4
1.7682199878E-6	-6.E-4
1.7702199878E-6	-4.E-4
1.7722199878E-6	0.E+0
1.7742199878E-6	-4.E-4
1.7762199878E-6	-6.E-4
1.7782199878E-6	2.E-4
1.7802199878E-6	-2.E-4
1.7822199878E-6	0.E+0
1.7842199878E-6	-4.E-4
1.7862199878E-6	-2.E-4
1.7882199878E-6	-4.E-4
1.7902199878E-6	0.E+0
1.7922199878E-6	-4.E-4
1.7942199878E-6	0.E+0
1.7962199878E-6	-2.E-4
1.7982199878E-6	-6.E-4
1.8002199878E-6	-4.E-4
1.8022199878E-6	-2.E-4
1.8042199878E-6	-2.E-4
1.8062199878E-6	2.E-4
1.8082199878E-6	2.E-4
1.8102199878E-6	-8.E-4
1.8122199878E-6	-2.E-4
1.8142199878E-6	-6.E-4
1.8162199878E-6	-4.E-4
1.8182199878E-6	-4.E-4
1.8202199878E-6	0.E+0
1.8222199878E-6	-6.E-4
1.8242199878E-6	-4.E-4
1.8262199878E-6	-4.E-4
1.8282199878E-6	0.E+0
1.8302199878E-6	4.E-4
1.8322199878E-6	-2.E-4
1.8342199878E-6	2.E-4
1.8362199878E-6	-2.E-4
1.8382199878E-6	0.E+0
1.8402199878E-6	0.E+0
1.8422199878E-6	-4.E-4
1.8442199878E-6	-6.E-4
1.8462199878E-6	-1.E-3
1.8482199878E-6	-4.E-4
1.8502199878E-6	-6.E-4
1.8522199878E-6	-6.E-4
1.8542199878E-6	-2.E-4
1.8562199878E-6	-2.E-4
1.8582199878E-6	0.E+0
1.8602199878E-6	-4.E-4
1.8622199878E-6	0.E+0
1.8642199878E-6	-4.E-4
1.8662199878E-6	0.E+0
1.8682199878E-6	0.E+0
1.8702199878E-6	0.E+0
1.8722199878E-6	-2.E-4
1.8742199878E-6	-8.E-4
1.8762199878E-6	-4.E-4
1.8782199878E-6	-4.E-4
1.8802199878E-6	0.E+0
1.8822199878E-6	0.E+0
1.8842199878E-6	-4.E-4
1.8862199878E-6	-4.E-4
1.8882199878E-6	-2.E-4
1.8902199878E-6	6.E-4
1.8922199878E-6	2.E-4
1.8942199878E-6	2.E-4
1.8962199878E-6	-4.E-4
1.8982199878E-6	-4.E-4
1.9002199878E-6	-4.E-4
1.9022199878E-6	-2.E-4
1.9042199878E-6	-4.E-4
1.9062199878E-6	0.E+0
1.9082199878E-6	0.E+0
1.9102199878E-6	-2.E-4
1.9122199878E-6	-4.E-4
1.9142199878E-6	0.E+0
1.9162199878E-6	0.E+0
1.9182199878E-6	-2.E-4
1.9202199878E-6	0.E+0
1.9222199878E-6	-2.E-4
1.9242199878E-6	-1.E-3
1.9262199878E-6	2.E-4
1.9282199878E-6	0.E+0
1.9302199878E-6	-4.E-4
1.9322199878E-6	-6.E-4
1.9342199878E-6	-6.E-4
1.9362199878E-6	2.E-4
1.9382199878E-6	-6.E-4
1.9402199878E-6	-2.E-4
1.9422199878E-6	0.E+0
1.9442199878E-6	-4.E-4
1.9462199878E-6	0.E+0
1.9482199878E-6	-2.E-4
1.9502199878E-6	-2.E-4
1.9522199878E-6	-2.E-4
1.9542199878E-6	-2.E-4
1.9562199878E-6	-6.E-4
1.9582199878E-6	-2.E-4
1.9602199878E-6	0.E+0
1.9622199878E-6	4.E-4
1.9642199878E-6	0.E+0
1.9662199878E-6	-2.E-4
1.9682199878E-6	4.E-4
1.9702199878E-6	-4.E-4
1.9722199878E-6	-4.E-4
1.9742199878E-6	-2.E-4
1.9762199878E-6	-8.E-4
1.9782199878E-6	0.E+0
1.9802199878E-6	0.E+0
1.9822199878E-6	-4.E-4
1.9842199878E-6	-4.E-4
1.9862199878E-6	-2.E-4
1.9882199878E-6	2.E-4
1.9902199878E-6	-2.E-4
1.9922199878E-6	0.E+0
1.9942199878E-6	0.E+0
1.9962199878E-6	-2.E-4
1.9982199878E-6	-4.E-4
2.0002199878E-6	-4.E-4
2.0022199878E-6	0.E+0
2.0042199878E-6	-4.E-4
2.0062199878E-6	-4.E-4
2.0082199878E-6	0.E+0
2.0102199878E-6	-4.E-4
2.0122199878E-6	-6.E-4
2.0142199878E-6	-2.E-4
2.0162199878E-6	-2.E-4
2.0182199878E-6	-4.E-4
2.0202199878E-6	-6.E-4
2.0222199878E-6	-4.E-4
2.0242199878E-6	-2.E-4
2.0262199878E-6	-2.E-4
2.0282199878E-6	2.E-4
2.0302199878E-6	-2.E-4
2.0322199878E-6	-1.E-3
2.0342199878E-6	0.E+0
2.0362199878E-6	-6.E-4
2.0382199878E-6	-2.E-4
2.0402199878E-6	0.E+0
2.0422199878E-6	0.E+0
2.0442199878E-6	-4.E-4
2.0462199878E-6	2.E-4
2.0482199878E-6	-6.E-4
2.0502199878E-6	-6.E-4
2.0522199878E-6	0.E+0
2.0542199878E-6	-2.E-4
2.0562199878E-6	-2.E-4
2.0582199878E-6	-4.E-4
2.0602199878E-6	0.E+0
2.0622199878E-6	2.E-4
2.0642199878E-6	-2.E-4
2.0662199878E-6	2.E-4
2.0682199878E-6	6.E-4
2.0702199878E-6	6.E-4
2.0722199878E-6	-2.E-4
2.0742199878E-6	0.E+0
2.0762199878E-6	-4.E-4
2.0782199878E-6	2.E-4
2.0802199878E-6	-4.E-4
2.0822199878E-6	2.E-4
2.0842199878E-6	-4.E-4
2.0862199878E-6	-2.E-4
2.0882199878E-6	-2.E-4
2.0902199878E-6	-4.E-4
2.0922199878E-6	0.E+0
2.0942199878E-6	4.E-4
2.0962199878E-6	-4.E-4
2.0982199878E-6	-2.E-4
2.1002199878E-6	-4.E-4
2.1022199878E-6	-2.E-4
2.1042199878E-6	-4.E-4
2.1062199878E-6	-2.E-4
2.1082199878E-6	-2.E-4
2.1102199878E-6	-2.E-4
2.1122199878E-6	6.E-4
2.1142199878E-6	-2.E-4
2.1162199878E-6	2.E-4
2.1182199878E-6	-2.E-4
2.1202199878E-6	-4.E-4
2.1222199878E-6	-2.E-4
2.1242199878E-6	0.E+0
2.1262199878E-6	2.E-4
2.1282199878E-6	0.E+0
2.1302199878E-6	-4.E-4
2.1322199878E-6	0.E+0
2.1342199878E-6	4.E-4
2.1362199878E-6	-4.E-4
2.1382199878E-6	-6.E-4
2.1402199878E-6	0.E+0
2.1422199878E-6	-4.E-4
2.1442199878E-6	-2.E-4
2.1462199878E-6	0.E+0
2.1482199878E-6	-4.E-4
2.1502199878E-6	8.E-4
2.1522199878E-6	-2.E-4
2.1542199878E-6	-6.E-4
2.1562199878E-6	-4.E-4
2.1582199878E-6	-4.E-4
2.1602199878E-6	-4.E-4
2.1622199878E-6	-2.E-4
2.1642199878E-6	0.E+0
2.1662199878E-6	0.E+0
2.1682199878E-6	-4.E-4
2.1702199878E-6	-2.E-4
2.1722199878E-6	0.E+0
2.1742199878E-6	-8.E-4
2.1762199878E-6	-2.E-4
2.1782199878E-6	-2.E-4
2.1802199878E-6	-2.E-4
2.1822199878E-6	-2.E-4
2.1842199878E-6	-2.E-4
2.1862199878E-6	-2.E-4
2.1882199878E-6	-2.E-4
2.1902199878E-6	-2.E-4
2.1922199878E-6	0.E+0
2.1942199878E-6	-2.E-4
2.1962199878E-6	-2.E-4
2.1982199878E-6	0.E+0
2.2002199878E-6	2.E-4
2.2022199878E-6	0.E+0
2.2042199878E-6	-2.E-4
2.2062199878E-6	-2.E-4
2.2082199878E-6	-6.E-4
2.2102199878E-6	-2.E-4
2.2122199878E-6	-8.E-4
2.2142199878E-6	-6.E-4
2.2162199878E-6	2.E-4
2.2182199878E-6	-6.E-4
2.2202199878E-6	-2.E-4
2.2222199878E-6	-4.E-4
2.2242199878E-6	2.E-4
2.2262199878E-6	-4.E-4
2.2282199878E-6	0.E+0
2.2302199878E-6	-6.E-4
2.2322199878E-6	0.E+0
2.2342199878E-6	0.E+0
2.2362199878E-6	2.E-4
2.2382199878E-6	4.E-4
2.2402199878E-6	0.E+0
2.2422199878E-6	-6.E-4
2.2442199878E-6	-4.E-4
2.2462199878E-6	-2.E-4
2.2482199878E-6	-6.E-4
2.2502199878E-6	-4.E-4
2.2522199878E-6	-2.E-4
2.2542199878E-6	2.E-4
2.2562199878E-6	-4.E-4
2.2582199878E-6	-6.E-4
2.2602199878E-6	-4.E-4
2.2622199878E-6	-4.E-4
2.2642199878E-6	-2.E-4
2.2662199878E-6	0.E+0
2.2682199878E-6	-6.E-4
2.2702199878E-6	2.E-4
2.2722199878E-6	0.E+0
2.2742199878E-6	-6.E-4
2.2762199878E-6	-4.E-4
2.2782199878E-6	-4.E-4
2.2802199878E-6	-2.E-4
2.2822199878E-6	0.E+0
2.2842199878E-6	2.E-4
2.2862199878E-6	-2.E-4
2.2882199878E-6	0.E+0
2.2902199878E-6	-4.E-4
2.2922199878E-6	2.E-4
2.2942199878E-6	-4.E-4
2.2962199878E-6	0.E+0
2.2982199878E-6	-4.E-4
2.3002199878E-6	0.E+0
2.3022199878E-6	4.E-4
2.3042199878E-6	-2.E-4
2.3062199878E-6	-4.E-4
2.3082199878E-6	-2.E-4
2.3102199878E-6	-6.E-4
2.3122199878E-6	-4.E-4
2.3142199878E-6	-4.E-4
2.3162199878E-6	-2.E-4
2.3182199878E-6	2.E-4
2.3202199878E-6	-6.E-4
2.3222199878E-6	0.E+0
2.3242199878E-6	-6.E-4
2.3262199878E-6	-6.E-4
2.3282199878E-6	2.E-4
2.3302199878E-6	4.E-4
2.3322199878E-6	-2.E-4
2.3342199878E-6	0.E+0
2.3362199878E-6	0.E+0
2.3382199878E-6	-4.E-4
2.3402199878E-6	2.E-4
2.3422199878E-6	-6.E-4
2.3442199878E-6	-2.E-4
2.3462199878E-6	-6.E-4
2.3482199878E-6	-4.E-4
2.3502199878E-6	0.E+0
2.3522199878E-6	0.E+0
2.3542199878E-6	4.E-4
2.3562199878E-6	-2.E-4
2.3582199878E-6	-4.E-4
2.3602199878E-6	-4.E-4
2.3622199878E-6	-4.E-4
2.3642199878E-6	-2.E-4
2.3662199878E-6	-4.E-4
2.3682199878E-6	-2.E-4
2.3702199878E-6	-2.E-4
2.3722199878E-6	2.E-4
2.3742199878E-6	4.E-4
2.3762199878E-6	-4.E-4
2.3782199878E-6	-4.E-4
2.3802199878E-6	2.E-4
2.3822199878E-6	2.E-4
2.3842199878E-6	4.E-4
2.3862199878E-6	0.E+0
2.3882199878E-6	-2.E-4
2.3902199878E-6	0.E+0
2.3922199878E-6	-2.E-4
2.3942199878E-6	-6.E-4
2.3962199878E-6	-1.E-3
2.3982199878E-6	2.E-4
2.4002199878E-6	0.E+0
2.4022199878E-6	-6.E-4
2.4042199878E-6	-2.E-4
2.4062199878E-6	-2.E-4
2.4082199878E-6	-6.E-4
2.4102199878E-6	-2.E-4
2.4122199878E-6	-2.E-4
2.4142199878E-6	-4.E-4
2.4162199878E-6	-4.E-4
2.4182199878E-6	0.E+0
2.4202199878E-6	-2.E-4
2.4222199878E-6	-6.E-4
2.4242199878E-6	-6.E-4
2.4262199878E-6	2.E-4
2.4282199878E-6	4.E-4
2.4302199878E-6	-4.E-4
2.4322199878E-6	0.E+0
2.4342199878E-6	4.E-4
2.4362199878E-6	-4.E-4
2.4382199878E-6	2.E-4
2.4402199878E-6	-2.E-4
2.4422199878E-6	-2.E-4
2.4442199878E-6	-8.E-4
2.4462199878E-6	-4.E-4
2.4482199878E-6	-4.E-4
2.4502199878E-6	0.E+0
2.4522199878E-6	0.E+0
2.4542199878E-6	-6.E-4
2.4562199878E-6	0.E+0
2.4582199878E-6	2.E-4
2.4602199878E-6	2.E-4
2.4622199878E-6	2.E-4
2.4642199878E-6	-4.E-4
2.4662199878E-6	0.E+0
2.4682199878E-6	-2.E-4
2.4702199878E-6	-4.E-4
2.4722199878E-6	0.E+0
2.4742199878E-6	-4.E-4
2.4762199878E-6	2.E-4
2.4782199878E-6	-2.E-4
2.4802199878E-6	8.E-4
2.4822199878E-6	0.E+0
2.4842199878E-6	2.E-4
2.4862199878E-6	-4.E-4
2.4882199878E-6	-4.E-4
2.4902199878E-6	-4.E-4
2.4922199878E-6	-2.E-4
2.4942199878E-6	0.E+0
2.4962199878E-6	-2.E-4
2.4982199878E-6	2.E-4
2.5002199878E-6	2.E-4
2.5022199878E-6	-6.E-4
2.5042199878E-6	-8.E-4
2.5062199878E-6	-2.E-4
2.5082199878E-6	4.E-4
2.5102199878E-6	-4.E-4
2.5122199878E-6	-2.E-4
2.5142199878E-6	-2.E-4
2.5162199878E-6	-2.E-4
2.5182199878E-6	-4.E-4
2.5202199878E-6	2.E-4
2.5222199878E-6	-8.E-4
2.5242199878E-6	-2.E-4
2.5262199878E-6	2.E-4
2.5282199878E-6	2.E-4
2.5302199878E-6	-6.E-4
2.5322199878E-6	-2.E-4
2.5342199878E-6	-2.E-4
2.5362199878E-6	-4.E-4
2.5382199878E-6	0.E+0
2.5402199878E-6	4.E-4
2.5422199878E-6	-4.E-4
2.5442199878E-6	-2.E-4
2.5462199878E-6	-2.E-4
2.5482199878E-6	-4.E-4
2.5502199878E-6	-1.2E-3
2.5522199878E-6	-4.E-4
2.5542199878E-6	6.E-4
2.5562199878E-6	0.E+0
2.5582199878E-6	0.E+0
2.5602199878E-6	-2.E-4
2.5622199878E-6	-2.E-4
2.5642199878E-6	-2.E-4
2.5662199878E-6	-4.E-4
2.5682199878E-6	-2.E-4
2.5702199878E-6	0.E+0
2.5722199878E-6	4.E-4
2.5742199878E-6	-2.E-4
2.5762199878E-6	-6.E-4
2.5782199878E-6	-6.E-4
2.5802199878E-6	-4.E-4
2.5822199878E-6	4.E-4
2.5842199878E-6	2.E-4
2.5862199878E-6	-2.E-4
2.5882199878E-6	-6.E-4
2.5902199878E-6	-6.E-4
2.5922199878E-6	4.E-4
2.5942199878E-6	-6.E-4
2.5962199878E-6	-1.E-3
2.5982199878E-6	-2.E-4
2.6002199878E-6	-2.E-4
2.6022199878E-6	2.E-4
2.6042199878E-6	-2.E-4
2.6062199878E-6	-4.E-4
2.6082199878E-6	-2.E-4
2.6102199878E-6	-2.E-4
2.6122199878E-6	-4.E-4
2.6142199878E-6	-6.E-4
2.6162199878E-6	-2.E-4
2.6182199878E-6	-2.E-4
2.6202199878E-6	-4.E-4
2.6222199878E-6	-2.E-4
2.6242199878E-6	-6.E-4
2.6262199878E-6	-2.E-4
2.6282199878E-6	-8.E-4
2.6302199878E-6	-6.E-4
2.6322199878E-6	0.E+0
2.6342199878E-6	-2.E-4
2.6362199878E-6	-2.E-4
2.6382199878E-6	0.E+0
2.6402199878E-6	-4.E-4
2.6422199878E-6	-4.E-4
2.6442199878E-6	-2.E-4
2.6462199878E-6	-2.E-4
2.6482199878E-6	-4.E-4
2.6502199878E-6	-8.E-4
2.6522199878E-6	-2.E-4
2.6542199878E-6	0.E+0
2.6562199878E-6	0.E+0
2.6582199878E-6	-2.E-4
2.6602199878E-6	-2.E-4
2.6622199878E-6	-2.E-4
2.6642199878E-6	-2.E-4
2.6662199878E-6	-2.E-4
2.6682199878E-6	-6.E-4
2.6702199878E-6	-6.E-4
2.6722199878E-6	-2.E-4
2.6742199878E-6	-4.E-4
2.6762199878E-6	-8.E-4
2.6782199878E-6	4.E-4
2.6802199878E-6	-4.E-4
2.6822199878E-6	-4.E-4
2.6842199878E-6	2.E-4
2.6862199878E-6	-2.E-4
2.6882199878E-6	-8.E-4
2.6902199878E-6	-4.E-4
2.6922199878E-6	-4.E-4
2.6942199878E-6	2.E-4
2.6962199878E-6	-2.E-4
2.6982199878E-6	-6.E-4
2.7002199878E-6	-2.E-4
2.7022199878E-6	4.E-4
2.7042199878E-6	-2.E-4
2.7062199878E-6	-4.E-4
2.7082199878E-6	-2.E-4
2.7102199878E-6	-4.E-4
2.7122199878E-6	-8.E-4
2.7142199878E-6	0.E+0
2.7162199878E-6	2.E-4
2.7182199878E-6	-2.E-4
2.7202199878E-6	-1.E-3
2.7222199878E-6	0.E+0
2.7242199878E-6	-2.E-4
2.7262199878E-6	-2.E-4
2.7282199878E-6	0.E+0
2.7302199878E-6	0.E+0
2.7322199878E-6	0.E+0
2.7342199878E-6	0.E+0
2.7362199878E-6	-4.E-4
2.7382199878E-6	0.E+0
2.7402199878E-6	-4.E-4
2.7422199878E-6	0.E+0
2.7442199878E-6	0.E+0
2.7462199878E-6	-2.E-4
2.7482199878E-6	0.E+0
2.7502199878E-6	2.E-4
2.7522199878E-6	-4.E-4
2.7542199878E-6	2.E-4
2.7562199878E-6	-2.E-4
2.7582199878E-6	0.E+0
2.7602199878E-6	-2.E-4
2.7622199878E-6	2.E-4
2.7642199878E-6	4.E-4
2.7662199878E-6	-2.E-4
2.7682199878E-6	2.E-4
2.7702199878E-6	-8.E-4
2.7722199878E-6	2.E-4
2.7742199878E-6	-6.E-4
2.7762199878E-6	2.E-4
2.7782199878E-6	0.E+0
2.7802199878E-6	-4.E-4
2.7822199878E-6	6.E-4
2.7842199878E-6	4.E-4
2.7862199878E-6	-2.E-4
2.7882199878E-6	0.E+0
2.7902199878E-6	0.E+0
2.7922199878E-6	0.E+0
2.7942199878E-6	0.E+0
2.7962199878E-6	-2.E-4
2.7982199878E-6	2.E-4
2.8002199878E-6	0.E+0
2.8022199878E-6	-4.E-4
2.8042199878E-6	6.E-4
2.8062199878E-6	0.E+0
2.8082199878E-6	2.E-4
2.8102199878E-6	0.E+0
2.8122199878E-6	-2.E-4
2.8142199878E-6	-2.E-4
2.8162199878E-6	-6.E-4
2.8182199878E-6	2.E-4
2.8202199878E-6	-2.E-4
2.8222199878E-6	-4.E-4
2.8242199878E-6	-2.E-4
2.8262199878E-6	0.E+0
2.8282199878E-6	2.E-4
2.8302199878E-6	0.E+0
2.8322199878E-6	0.E+0
2.8342199878E-6	0.E+0
2.8362199878E-6	0.E+0
2.8382199878E-6	2.E-4
2.8402199878E-6	4.E-4
2.8422199878E-6	-2.E-4
2.8442199878E-6	-2.E-4
2.8462199878E-6	4.E-4
2.8482199878E-6	-8.E-4
2.8502199878E-6	2.E-4
2.8522199878E-6	-2.E-4
2.8542199878E-6	-2.E-4
2.8562199878E-6	-4.E-4
2.8582199878E-6	2.E-4
2.8602199878E-6	-2.E-4
2.8622199878E-6	-2.E-4
2.8642199878E-6	2.E-4
2.8662199878E-6	6.E-4
2.8682199878E-6	0.E+0
2.8702199878E-6	-2.E-4
2.8722199878E-6	6.E-4
2.8742199878E-6	0.E+0
2.8762199878E-6	0.E+0
2.8782199878E-6	0.E+0
2.8802199878E-6	2.E-4
2.8822199878E-6	-4.E-4
2.8842199878E-6	-6.E-4
2.8862199878E-6	-4.E-4
2.8882199878E-6	4.E-4
2.8902199878E-6	-2.E-4
2.8922199878E-6	0.E+0
2.8942199878E-6	-6.E-4
2.8962199878E-6	2.E-4
2.8982199878E-6	-6.E-4
2.9002199878E-6	2.E-4
2.9022199878E-6	0.E+0
2.9042199878E-6	-2.E-4
2.9062199878E-6	-8.E-4
2.9082199878E-6	-2.E-4
2.9102199878E-6	0.E+0
2.9122199878E-6	-8.E-4
2.9142199878E-6	-6.E-4
2.9162199878E-6	-2.E-4
2.9182199878E-6	-4.E-4
2.9202199878E-6	-1.E-3
2.9222199878E-6	-2.E-4
2.9242199878E-6	-4.E-4
2.9262199878E-6	-4.E-4
2.9282199878E-6	-2.E-4
2.9302199878E-6	-6.E-4
2.9322199878E-6	0.E+0
2.9342199878E-6	0.E+0
2.9362199878E-6	-8.E-4
2.9382199878E-6	-8.E-4
2.9402199878E-6	2.E-4
2.9422199878E-6	-6.E-4
2.9442199878E-6	2.E-4
2.9462199878E-6	-2.E-4
2.9482199878E-6	-2.E-4
2.9502199878E-6	0.E+0
2.9522199878E-6	-2.E-4
2.9542199878E-6	-6.E-4
2.9562199878E-6	0.E+0
2.9582199878E-6	2.E-4
2.9602199878E-6	0.E+0
2.9622199878E-6	-2.E-4
2.9642199878E-6	-4.E-4
2.9662199878E-6	-6.E-4
2.9682199878E-6	0.E+0
2.9702199878E-6	-2.E-4
2.9722199878E-6	-2.E-4
2.9742199878E-6	-6.E-4
2.9762199878E-6	-8.E-4
2.9782199878E-6	-8.E-4
2.9802199878E-6	-2.E-4
2.9822199878E-6	2.E-4
2.9842199878E-6	-2.E-4
2.9862199878E-6	-4.E-4
2.9882199878E-6	-6.E-4
2.9902199878E-6	4.E-4
2.9922199878E-6	2.E-4
2.9942199878E-6	-4.E-4
2.9962199878E-6	-2.E-4
2.9982199878E-6	-8.E-4
3.0002199878E-6	2.E-4
3.0022199878E-6	-4.E-4
3.0042199878E-6	0.E+0
3.0062199878E-6	-6.E-4
3.0082199878E-6	4.E-4
3.0102199878E-6	0.E+0
3.0122199878E-6	0.E+0
3.0142199878E-6	-4.E-4
3.0162199878E-6	2.E-4
3.0182199878E-6	-4.E-4
3.0202199878E-6	-4.E-4
3.0222199878E-6	-4.E-4
3.0242199878E-6	4.E-4
3.0262199878E-6	-4.E-4
3.0282199878E-6	2.E-4
3.0302199878E-6	0.E+0
3.0322199878E-6	-4.E-4
3.0342199878E-6	-4.E-4
3.0362199878E-6	4.E-4
3.0382199878E-6	-6.E-4
3.0402199878E-6	0.E+0
3.0422199878E-6	-2.E-4
3.0442199878E-6	0.E+0
3.0462199878E-6	0.E+0
3.0482199878E-6	-2.E-4
3.0502199878E-6	-4.E-4
3.0522199878E-6	4.E-4
3.0542199878E-6	0.E+0
3.0562199878E-6	-2.E-4
3.0582199878E-6	6.E-4
3.0602199878E-6	2.E-4
3.0622199878E-6	2.E-4
3.0642199878E-6	-2.E-4
3.0662199878E-6	-4.E-4
3.0682199878E-6	2.E-4
3.0702199878E-6	-6.E-4
3.0722199878E-6	4.E-4
3.0742199878E-6	4.E-4
3.0762199878E-6	-2.E-4
3.0782199878E-6	-2.E-4
3.0802199878E-6	0.E+0
3.0822199878E-6	-2.E-4
3.0842199878E-6	0.E+0
3.0862199878E-6	-2.E-4
3.0882199878E-6	6.E-4
3.0902199878E-6	2.E-4
3.0922199878E-6	0.E+0
3.0942199878E-6	0.E+0
3.0962199878E-6	-2.E-4
3.0982199878E-6	4.E-4
3.1002199878E-6	-2.E-4
3.1022199878E-6	4.E-4
3.1042199878E-6	0.E+0
3.1062199878E-6	2.E-4
3.1082199878E-6	-2.E-4
3.1102199878E-6	-6.E-4
3.1122199878E-6	2.E-4
3.1142199878E-6	-4.E-4
3.1162199878E-6	2.E-4
3.1182199878E-6	2.E-4
3.1202199878E-6	-2.E-4
3.1222199878E-6	2.E-4
3.1242199878E-6	-4.E-4
3.1262199878E-6	2.E-4
3.1282199878E-6	-4.E-4
3.1302199878E-6	-6.E-4
3.1322199878E-6	2.E-4
3.1342199878E-6	0.E+0
3.1362199878E-6	-6.E-4
3.1382199878E-6	4.E-4
3.1402199878E-6	4.E-4
3.1422199878E-6	-4.E-4
3.1442199878E-6	-2.E-4
3.1462199878E-6	2.E-4
3.1482199878E-6	-4.E-4
3.1502199878E-6	2.E-4
3.1522199878E-6	-2.E-4
3.1542199878E-6	-2.E-4
3.1562199878E-6	0.E+0
3.1582199878E-6	2.E-4
3.1602199878E-6	-2.E-4
3.1622199878E-6	2.E-4
3.1642199878E-6	-4.E-4
3.1662199878E-6	4.E-4
3.1682199878E-6	-4.E-4
3.1702199878E-6	0.E+0
3.1722199878E-6	-4.E-4
3.1742199878E-6	-2.E-4
3.1762199878E-6	-2.E-4
3.1782199878E-6	-2.E-4
3.1802199878E-6	-4.E-4
3.1822199878E-6	-4.E-4
3.1842199878E-6	-2.E-4
3.1862199878E-6	2.E-4
3.1882199878E-6	2.E-4
3.1902199878E-6	0.E+0
3.1922199878E-6	4.E-4
3.1942199878E-6	-4.E-4
3.1962199878E-6	6.E-4
3.1982199878E-6	0.E+0
3.2002199878E-6	-2.E-4
3.2022199878E-6	-8.E-4
3.2042199878E-6	-6.E-4
3.2062199878E-6	0.E+0
3.2082199878E-6	4.E-4
3.2102199878E-6	0.E+0
3.2122199878E-6	0.E+0
3.2142199878E-6	0.E+0
3.2162199878E-6	-2.E-4
3.2182199878E-6	-2.E-4
3.2202199878E-6	4.E-4
3.2222199878E-6	-4.E-4
3.2242199878E-6	-4.E-4
3.2262199878E-6	0.E+0
3.2282199878E-6	-4.E-4
3.2302199878E-6	-4.E-4
3.2322199878E-6	-8.E-4
3.2342199878E-6	0.E+0
3.2362199878E-6	-6.E-4
3.2382199878E-6	-8.E-4
3.2402199878E-6	6.E-4
3.2422199878E-6	-6.E-4
3.2442199878E-6	-2.E-4
3.2462199878E-6	4.E-4
3.2482199878E-6	-4.E-4
3.2502199878E-6	-2.E-4
3.2522199878E-6	-2.E-4
3.2542199878E-6	-6.E-4
3.2562199878E-6	-2.E-4
3.2582199878E-6	2.E-4
3.2602199878E-6	0.E+0
3.2622199878E-6	-4.E-4
3.2642199878E-6	0.E+0
3.2662199878E-6	-2.E-4
3.2682199878E-6	-4.E-4
3.2702199878E-6	-4.E-4
3.2722199878E-6	0.E+0
3.2742199878E-6	-2.E-4
3.2762199878E-6	-2.E-4
3.2782199878E-6	2.E-4
3.2802199878E-6	0.E+0
3.2822199878E-6	-4.E-4
3.2842199878E-6	-8.E-4
3.2862199878E-6	0.E+0
3.2882199878E-6	-4.E-4
3.2902199878E-6	0.E+0
3.2922199878E-6	-8.E-4
3.2942199878E-6	-4.E-4
3.2962199878E-6	-4.E-4
3.2982199878E-6	2.E-4
3.3002199878E-6	-6.E-4
3.3022199878E-6	0.E+0
3.3042199878E-6	-4.E-4
3.3062199878E-6	-4.E-4
3.3082199878E-6	-6.E-4
3.3102199878E-6	-8.E-4
3.3122199878E-6	-2.E-4
3.3142199878E-6	-6.E-4
3.3162199878E-6	-4.E-4
3.3182199878E-6	-4.E-4
3.3202199878E-6	-6.E-4
3.3222199878E-6	-4.E-4
3.3242199878E-6	-2.E-4
3.3262199878E-6	-6.E-4
3.3282199878E-6	2.E-4
3.3302199878E-6	0.E+0
3.3322199878E-6	-2.E-4
3.3342199878E-6	-6.E-4
3.3362199878E-6	-4.E-4
3.3382199878E-6	6.E-4
3.3402199878E-6	-2.E-4
3.3422199878E-6	6.E-4
3.3442199878E-6	4.E-4
3.3462199878E-6	-6.E-4
3.3482199878E-6	0.E+0
3.3502199878E-6	2.E-4
3.3522199878E-6	-4.E-4
3.3542199878E-6	-6.E-4
3.3562199878E-6	-6.E-4
3.3582199878E-6	-4.E-4
3.3602199878E-6	0.E+0
3.3622199878E-6	2.E-4
3.3642199878E-6	-2.E-4
3.3662199878E-6	0.E+0
3.3682199878E-6	0.E+0
3.3702199878E-6	-8.E-4
3.3722199878E-6	-4.E-4
3.3742199878E-6	2.E-4
3.3762199878E-6	0.E+0
3.3782199878E-6	-2.E-4
3.3802199878E-6	0.E+0
3.3822199878E-6	-2.E-4
3.3842199878E-6	-2.E-4
3.3862199878E-6	-6.E-4
3.3882199878E-6	-2.E-4
3.3902199878E-6	-6.E-4
3.3922199878E-6	2.E-4
3.3942199878E-6	-6.E-4
3.3962199878E-6	-2.E-4
3.3982199878E-6	0.E+0
3.4002199878E-6	-4.E-4
3.4022199878E-6	0.E+0
3.4042199878E-6	-4.E-4
3.4062199878E-6	-4.E-4
3.4082199878E-6	-4.E-4
3.4102199878E-6	-6.E-4
3.4122199878E-6	-4.E-4
3.4142199878E-6	-4.E-4
3.4162199878E-6	-4.E-4
3.4182199878E-6	-8.E-4
3.4202199878E-6	0.E+0
3.4222199878E-6	-2.E-4
3.4242199878E-6	4.E-4
3.4262199878E-6	-1.E-3
3.4282199878E-6	2.E-4
3.4302199878E-6	-4.E-4
3.4322199878E-6	-2.E-4
3.4342199878E-6	2.E-4
3.4362199878E-6	-2.E-4
3.4382199878E-6	-2.E-4
3.4402199878E-6	0.E+0
3.4422199878E-6	-4.E-4
3.4442199878E-6	-6.E-4
3.4462199878E-6	-2.E-4
3.4482199878E-6	-6.E-4
3.4502199878E-6	2.E-4
3.4522199878E-6	2.E-4
3.4542199878E-6	-2.E-4
3.4562199878E-6	-2.E-4
3.4582199878E-6	-6.E-4
3.4602199878E-6	0.E+0
3.4622199878E-6	-4.E-4
3.4642199878E-6	-6.E-4
3.4662199878E-6	-2.E-4
3.4682199878E-6	-2.E-4
3.4702199878E-6	-2.E-4
3.4722199878E-6	-6.E-4
3.4742199878E-6	-8.E-4
3.4762199878E-6	-2.E-4
3.4782199878E-6	2.E-4
3.4802199878E-6	2.E-4
3.4822199878E-6	0.E+0
3.4842199878E-6	-4.E-4
3.4862199878E-6	-6.E-4
3.4882199878E-6	-8.E-4
3.4902199878E-6	-4.E-4
3.4922199878E-6	4.E-4
3.4942199878E-6	-6.E-4
3.4962199878E-6	-6.E-4
3.4982199878E-6	-4.E-4
3.5002199878E-6	0.E+0
3.5022199878E-6	-4.E-4
3.5042199878E-6	-2.E-4
3.5062199878E-6	-4.E-4
3.5082199878E-6	4.E-4
3.5102199878E-6	0.E+0
3.5122199878E-6	0.E+0
3.5142199878E-6	2.E-4
3.5162199878E-6	-8.E-4
3.5182199878E-6	-6.E-4
3.5202199878E-6	0.E+0
3.5222199878E-6	0.E+0
3.5242199878E-6	-2.E-4
3.5262199878E-6	0.E+0
3.5282199878E-6	-2.E-4
3.5302199878E-6	2.E-4
3.5322199878E-6	-8.E-4
3.5342199878E-6	-4.E-4
3.5362199878E-6	-6.E-4
3.5382199878E-6	-2.E-4
3.5402199878E-6	-4.E-4
3.5422199878E-6	-4.E-4
3.5442199878E-6	-2.E-4
3.5462199878E-6	-8.E-4
3.5482199878E-6	-2.E-4
3.5502199878E-6	-6.E-4
3.5522199878E-6	-6.E-4
3.5542199878E-6	-2.E-4
3.5562199878E-6	-2.E-4
3.5582199878E-6	2.E-4
3.5602199878E-6	-2.E-4
3.5622199878E-6	2.E-4
3.5642199878E-6	-4.E-4
3.5662199878E-6	-2.E-4
3.5682199878E-6	0.E+0
3.5702199878E-6	0.E+0
3.5722199878E-6	-4.E-4
3.5742199878E-6	-2.E-4
3.5762199878E-6	-2.E-4
3.5782199878E-6	0.E+0
3.5802199878E-6	-2.E-4
3.5822199878E-6	0.E+0
3.5842199878E-6	-2.E-4
3.5862199878E-6	-2.E-4
3.5882199878E-6	-6.E-4
3.5902199878E-6	0.E+0
3.5922199878E-6	0.E+0
3.5942199878E-6	-2.E-4
3.5962199878E-6	-4.E-4
3.5982199878E-6	-2.E-4
3.6002199878E-6	-4.E-4
3.6022199878E-6	0.E+0
3.6042199878E-6	-2.E-4
3.6062199878E-6	0.E+0
3.6082199878E-6	0.E+0
3.6102199878E-6	-2.E-4
3.6122199878E-6	0.E+0
3.6142199878E-6	-4.E-4
3.6162199878E-6	0.E+0
3.6182199878E-6	6.E-4
3.6202199878E-6	2.E-4
3.6222199878E-6	-6.E-4
3.6242199878E-6	-6.E-4
3.6262199878E-6	4.E-4
3.6282199878E-6	-2.E-4
3.6302199878E-6	0.E+0
3.6322199878E-6	0.E+0
3.6342199878E-6	0.E+0
3.6362199878E-6	0.E+0
3.6382199878E-6	-4.E-4
3.6402199878E-6	-6.E-4
3.6422199878E-6	0.E+0
3.6442199878E-6	-4.E-4
3.6462199878E-6	0.E+0
3.6482199878E-6	-2.E-4
3.6502199878E-6	0.E+0
3.6522199878E-6	2.E-4
3.6542199878E-6	0.E+0
3.6562199878E-6	-4.E-4
3.6582199878E-6	-2.E-4
3.6602199878E-6	-4.E-4
3.6622199878E-6	6.E-4
3.6642199878E-6	-2.E-4
3.6662199878E-6	-2.E-4
3.6682199878E-6	-4.E-4
3.6702199878E-6	-4.E-4
3.6722199878E-6	-4.E-4
3.6742199878E-6	-2.E-4
3.6762199878E-6	-2.E-4
3.6782199878E-6	0.E+0
3.6802199878E-6	0.E+0
3.6822199878E-6	0.E+0
3.6842199878E-6	-2.E-4
3.6862199878E-6	-4.E-4
3.6882199878E-6	-4.E-4
3.6902199878E-6	0.E+0
3.6922199878E-6	-2.E-4
3.6942199878E-6	-2.E-4
3.6962199878E-6	-2.E-4
3.6982199878E-6	2.E-4
3.7002199878E-6	-4.E-4
3.7022199878E-6	-6.E-4
3.7042199878E-6	2.E-4
3.7062199878E-6	0.E+0
3.7082199878E-6	-2.E-4
3.7102199878E-6	0.E+0
3.7122199878E-6	-4.E-4
3.7142199878E-6	2.E-4
3.7162199878E-6	-2.E-4
3.7182199878E-6	-6.E-4
3.7202199878E-6	-2.E-4
3.7222199878E-6	-2.E-4
3.7242199878E-6	0.E+0
3.7262199878E-6	-6.E-4
3.7282199878E-6	-2.E-4
3.7302199878E-6	0.E+0
3.7322199878E-6	4.E-4
3.7342199878E-6	-2.E-4
3.7362199878E-6	0.E+0
3.7382199878E-6	-6.E-4
3.7402199878E-6	-4.E-4
3.7422199878E-6	2.E-4
3.7442199878E-6	4.E-4
3.7462199878E-6	2.E-4
3.7482199878E-6	2.E-4
3.7502199878E-6	-2.E-4
3.7522199878E-6	4.E-4
3.7542199878E-6	-4.E-4
3.7562199878E-6	2.E-4
3.7582199878E-6	-4.E-4
3.7602199878E-6	0.E+0
3.7622199878E-6	4.E-4
3.7642199878E-6	0.E+0
3.7662199878E-6	2.E-4
3.7682199878E-6	0.E+0
3.7702199878E-6	-2.E-4
3.7722199878E-6	-4.E-4
3.7742199878E-6	0.E+0
3.7762199878E-6	0.E+0
3.7782199878E-6	2.E-4
3.7802199878E-6	4.E-4
3.7822199878E-6	0.E+0
3.7842199878E-6	2.E-4
3.7862199878E-6	-4.E-4
3.7882199878E-6	2.E-4
3.7902199878E-6	2.E-4
3.7922199878E-6	0.E+0
3.7942199878E-6	-2.E-4
3.7962199878E-6	2.E-4
3.7982199878E-6	-6.E-4
3.8002199878E-6	2.E-4
3.8022199878E-6	-4.E-4
3.8042199878E-6	-2.E-4
3.8062199878E-6	-4.E-4
3.8082199878E-6	4.E-4
3.8102199878E-6	0.E+0
3.8122199878E-6	-2.E-4
3.8142199878E-6	4.E-4
3.8162199878E-6	-6.E-4
3.8182199878E-6	-2.E-4
3.8202199878E-6	-2.E-4
3.8222199878E-6	-2.E-4
3.8242199878E-6	6.E-4
3.8262199878E-6	0.E+0
3.8282199878E-6	1.E-3
3.8302199878E-6	-6.E-4
3.8322199878E-6	-2.E-4
3.8342199878E-6	2.E-4
3.8362199878E-6	2.E-4
3.8382199878E-6	-6.E-4
3.8402199878E-6	0.E+0
3.8422199878E-6	0.E+0
3.8442199878E-6	0.E+0
3.8462199878E-6	0.E+0
3.8482199878E-6	2.E-4
3.8502199878E-6	-4.E-4
3.8522199878E-6	4.E-4
3.8542199878E-6	4.E-4
3.8562199878E-6	2.E-4
3.8582199878E-6	-2.E-4
3.8602199878E-6	-2.E-4
3.8622199878E-6	-2.E-4
3.8642199878E-6	4.E-4
3.8662199878E-6	-6.E-4
3.8682199878E-6	2.E-4
3.8702199878E-6	2.E-4
3.8722199878E-6	4.E-4
3.8742199878E-6	-2.E-4
3.8762199878E-6	-2.E-4
3.8782199878E-6	0.E+0
3.8802199878E-6	-2.E-4
3.8822199878E-6	2.E-4
3.8842199878E-6	0.E+0
3.8862199878E-6	2.E-4
3.8882199878E-6	-4.E-4
3.8902199878E-6	4.E-4
3.8922199878E-6	2.E-4
3.8942199878E-6	-2.E-4
3.8962199878E-6	-2.E-4
3.8982199878E-6	-2.E-4
3.9002199878E-6	-2.E-4
3.9022199878E-6	-2.E-4
3.9042199878E-6	2.E-4
3.9062199878E-6	6.E-4
3.9082199878E-6	2.E-4
3.9102199878E-6	-4.E-4
3.9122199878E-6	-2.E-4
3.9142199878E-6	0.E+0
3.9162199878E-6	0.E+0
3.9182199878E-6	0.E+0
3.9202199878E-6	-2.E-4
3.9222199878E-6	6.E-4
3.9242199878E-6	0.E+0
3.9262199878E-6	0.E+0
3.9282199878E-6	2.E-4
3.9302199878E-6	-4.E-4
3.9322199878E-6	0.E+0
3.9342199878E-6	2.E-4
3.9362199878E-6	0.E+0
3.9382199878E-6	2.E-4
3.9402199878E-6	-2.E-4
3.9422199878E-6	0.E+0
3.9442199878E-6	-2.E-4
3.9462199878E-6	-2.E-4
3.9482199878E-6	2.E-4
3.9502199878E-6	-4.E-4
3.9522199878E-6	-8.E-4
3.9542199878E-6	6.E-4
3.9562199878E-6	2.E-4
3.9582199878E-6	0.E+0
3.9602199878E-6	0.E+0
3.9622199878E-6	4.E-4
3.9642199878E-6	6.E-4
3.9662199878E-6	-2.E-4
3.9682199878E-6	2.E-4
3.9702199878E-6	0.E+0
3.9722199878E-6	-2.E-4
3.9742199878E-6	0.E+0
3.9762199878E-6	0.E+0
3.9782199878E-6	-2.E-4
3.9802199878E-6	4.E-4
3.9822199878E-6	2.E-4
3.9842199878E-6	-2.E-4
3.9862199878E-6	2.E-4
3.9882199878E-6	0.E+0
3.9902199878E-6	-2.E-4
3.9922199878E-6	0.E+0
3.9942199878E-6	-4.E-4
3.9962199878E-6	-4.E-4
3.9982199878E-6	-2.E-4
[truncated: 498,000 more rows]
