# Supplementary material for: Demonstration of non-destructive and isotope-sensitive material analysis using a short-pulsed laser-driven epi-thermal neutron source
Source: Nat Commun. 2022 Mar 4;13:1173. doi: 10.1038/s41467-022-28756-0 (PMC8897477; doi:10.1038/s41467-022-28756-0)
Supplement: Supplementary file 3 — Source Data [file 41467_2022_28756_MOESM3_ESM.zip › Data/Other Simulations/Mai2020MCPabove10eVtime.csv]

1.0000E+00 1.1749E+00 0.0000E+00 0.0000
1.1749E+00 1.3804E+00 0.0000E+00 0.0000
1.3804E+00 1.6218E+00 0.0000E+00 0.0000
1.6218E+00 1.9055E+00 0.0000E+00 0.0000
1.9055E+00 2.2387E+00 0.0000E+00 0.0000
2.2387E+00 2.6303E+00 0.0000E+00 0.0000
2.6303E+00 3.0903E+00 0.0000E+00 0.0000
3.0903E+00 3.6308E+00 0.0000E+00 0.0000
3.6308E+00 4.2658E+00 0.0000E+00 0.0000
4.2658E+00 5.0119E+00 0.0000E+00 0.0000
5.0119E+00 5.8884E+00 0.0000E+00 0.0000
5.8884E+00 6.9183E+00 0.0000E+00 0.0000
6.9183E+00 8.1283E+00 0.0000E+00 0.0000
8.1283E+00 9.5499E+00 0.0000E+00 0.0000
9.5499E+00 1.1220E+01 0.0000E+00 0.0000
1.1220E+01 1.3183E+01 0.0000E+00 0.0000
1.3183E+01 1.5488E+01 0.0000E+00 0.0000
1.5488E+01 1.8197E+01 1.7792E-11 1.0000
1.8197E+01 2.1380E+01 6.7313E-12 1.0000
2.1380E+01 2.5119E+01 1.8693E-09 0.1546
2.5119E+01 2.9512E+01 1.5865E-07 0.0322
2.9512E+01 3.4674E+01 6.6824E-07 0.0215
3.4674E+01 4.0738E+01 2.2609E-06 0.0253
4.0738E+01 4.7863E+01 3.0152E-06 0.0267
4.7863E+01 5.6234E+01 8.2569E-06 0.0107
5.6234E+01 6.6069E+01 4.7563E-06 0.0171
6.6069E+01 7.7625E+01 4.4759E-06 0.1127
7.7625E+01 9.1201E+01 4.6589E-06 0.0059
9.1201E+01 1.0715E+02 3.5514E-06 0.0126
1.0715E+02 1.2589E+02 2.4500E-06 0.0098
1.2589E+02 1.4791E+02 2.3066E-06 0.0081
1.4791E+02 1.7378E+02 1.9191E-06 0.0093
1.7378E+02 2.0417E+02 1.3762E-06 0.0111
2.0417E+02 2.3988E+02 1.0998E-06 0.0279
2.3988E+02 2.8184E+02 9.9027E-07 0.1240
2.8184E+02 3.3113E+02 7.7198E-07 0.0943
3.3113E+02 3.8905E+02 6.3381E-07 0.0503
3.8905E+02 4.5709E+02 5.1035E-07 0.0158
4.5709E+02 5.3703E+02 6.3050E-07 0.2112
5.3703E+02 6.3096E+02 3.9453E-07 0.0192
6.3096E+02 7.4131E+02 3.6271E-07 0.0227
7.4131E+02 8.7096E+02 3.8343E-07 0.1334
8.7096E+02 1.0233E+03 3.7155E-07 0.2180
1.0233E+03 1.2023E+03 2.9845E-07 0.0352
1.2023E+03 1.4125E+03 2.6382E-07 0.0293
1.4125E+03 1.6596E+03 2.2750E-07 0.0209
1.6596E+03 1.9498E+03 2.0347E-07 0.0261
1.9498E+03 2.2909E+03 1.7778E-07 0.0170
2.2909E+03 2.6915E+03 1.7540E-07 0.0236
2.6915E+03 3.1623E+03 1.7046E-07 0.0367
3.1623E+03 3.7154E+03 1.5232E-07 0.0212
3.7154E+03 4.3652E+03 1.2803E-07 0.0204
4.3652E+03 5.1286E+03 1.3634E-07 0.0418
5.1286E+03 6.0256E+03 1.3829E-07 0.0247
6.0256E+03 7.0795E+03 1.3426E-07 0.0257
7.0795E+03 8.3176E+03 1.4125E-07 0.1911
8.3176E+03 9.7724E+03 9.3681E-08 0.0410
9.7724E+03 1.1482E+04 1.2935E-07 0.0376
1.1482E+04 1.3490E+04 1.0423E-07 0.0205
1.3490E+04 1.5849E+04 1.2840E-07 0.0372
1.5849E+04 1.8621E+04 1.2241E-07 0.0410
1.8621E+04 2.1878E+04 7.1291E-08 0.0245
2.1878E+04 2.5704E+04 9.7414E-08 0.0324
2.5704E+04 3.0200E+04 2.2634E-08 0.0486
3.0200E+04 3.5481E+04 5.5623E-08 0.0735
3.5481E+04 4.1687E+04 6.1795E-08 0.0241
4.1687E+04 4.8978E+04 1.4443E-10 0.7341
4.8978E+04 5.7544E+04 6.6675E-12 1.0000
5.7544E+04 6.7608E+04 1.3341E-11 0.7068
6.7608E+04 7.9433E+04 0.0000E+00 0.0000
7.9433E+04 9.3325E+04 0.0000E+00 0.0000
9.3325E+04 1.0965E+05 0.0000E+00 0.0000
1.0965E+05 1.2882E+05 0.0000E+00 0.0000
1.2882E+05 1.5136E+05 0.0000E+00 0.0000
1.5136E+05 1.7783E+05 0.0000E+00 0.0000
1.7783E+05 2.0893E+05 0.0000E+00 0.0000
2.0893E+05 2.4547E+05 0.0000E+00 0.0000
2.4547E+05 2.8840E+05 0.0000E+00 0.0000
2.8840E+05 3.3884E+05 0.0000E+00 0.0000
3.3884E+05 3.9811E+05 0.0000E+00 0.0000
3.9811E+05 4.6774E+05 0.0000E+00 0.0000
4.6774E+05 5.4954E+05 0.0000E+00 0.0000
5.4954E+05 6.4565E+05 0.0000E+00 0.0000
6.4565E+05 7.5858E+05 0.0000E+00 0.0000
7.5858E+05 8.9125E+05 0.0000E+00 0.0000
8.9125E+05 1.0471E+06 0.0000E+00 0.0000
1.0471E+06 1.2303E+06 0.0000E+00 0.0000
1.2303E+06 1.4454E+06 0.0000E+00 0.0000
1.4454E+06 1.6982E+06 0.0000E+00 0.0000
1.6982E+06 1.9953E+06 0.0000E+00 0.0000
1.9953E+06 2.3442E+06 0.0000E+00 0.0000
2.3442E+06 2.7542E+06 0.0000E+00 0.0000
2.7542E+06 3.2359E+06 0.0000E+00 0.0000
3.2359E+06 3.8019E+06 0.0000E+00 0.0000
3.8019E+06 4.4668E+06 0.0000E+00 0.0000
4.4668E+06 5.2481E+06 0.0000E+00 0.0000
5.2481E+06 6.1660E+06 0.0000E+00 0.0000
6.1660E+06 7.2444E+06 0.0000E+00 0.0000
7.2444E+06 8.5114E+06 0.0000E+00 0.0000
8.5114E+06 1.0000E+07 0.0000E+00 0.0000
