# Supplementary material for: Demonstration of non-destructive and isotope-sensitive material analysis using a short-pulsed laser-driven epi-thermal neutron source
Source: Nat Commun. 2022 Mar 4;13:1173. doi: 10.1038/s41467-022-28756-0 (PMC8897477; doi:10.1038/s41467-022-28756-0)
Supplement: Supplementary file 3 — Source Data [file 41467_2022_28756_MOESM3_ESM.zip › Data/Other Simulations/Mai2020MCPbelow10eVtime.csv]

1.0000E+00 1.1749E+00 0.0000E+00 0.0000
1.1749E+00 1.3804E+00 0.0000E+00 0.0000
1.3804E+00 1.6218E+00 0.0000E+00 0.0000
1.6218E+00 1.9055E+00 0.0000E+00 0.0000
1.9055E+00 2.2387E+00 0.0000E+00 0.0000
2.2387E+00 2.6303E+00 0.0000E+00 0.0000
2.6303E+00 3.0903E+00 0.0000E+00 0.0000
3.0903E+00 3.6308E+00 0.0000E+00 0.0000
3.6308E+00 4.2658E+00 0.0000E+00 0.0000
4.2658E+00 5.0119E+00 0.0000E+00 0.0000
5.0119E+00 5.8884E+00 0.0000E+00 0.0000
5.8884E+00 6.9183E+00 0.0000E+00 0.0000
6.9183E+00 8.1283E+00 0.0000E+00 0.0000
8.1283E+00 9.5499E+00 0.0000E+00 0.0000
9.5499E+00 1.1220E+01 0.0000E+00 0.0000
1.1220E+01 1.3183E+01 0.0000E+00 0.0000
1.3183E+01 1.5488E+01 0.0000E+00 0.0000
1.5488E+01 1.8197E+01 0.0000E+00 0.0000
1.8197E+01 2.1380E+01 0.0000E+00 0.0000
2.1380E+01 2.5119E+01 0.0000E+00 0.0000
2.5119E+01 2.9512E+01 0.0000E+00 0.0000
2.9512E+01 3.4674E+01 0.0000E+00 0.0000
3.4674E+01 4.0738E+01 0.0000E+00 0.0000
4.0738E+01 4.7863E+01 0.0000E+00 0.0000
4.7863E+01 5.6234E+01 0.0000E+00 0.0000
5.6234E+01 6.6069E+01 0.0000E+00 0.0000
6.6069E+01 7.7625E+01 0.0000E+00 0.0000
7.7625E+01 9.1201E+01 0.0000E+00 0.0000
9.1201E+01 1.0715E+02 0.0000E+00 0.0000
1.0715E+02 1.2589E+02 0.0000E+00 0.0000
1.2589E+02 1.4791E+02 0.0000E+00 0.0000
1.4791E+02 1.7378E+02 0.0000E+00 0.0000
1.7378E+02 2.0417E+02 0.0000E+00 0.0000
2.0417E+02 2.3988E+02 0.0000E+00 0.0000
2.3988E+02 2.8184E+02 1.7869E-11 0.7068
2.8184E+02 3.3113E+02 0.0000E+00 0.0000
3.3113E+02 3.8905E+02 2.3976E-09 0.9385
3.8905E+02 4.5709E+02 4.2325E-10 0.2327
4.5709E+02 5.3703E+02 1.0974E-09 0.1558
5.3703E+02 6.3096E+02 3.2873E-09 0.1667
6.3096E+02 7.4131E+02 5.9984E-09 0.1546
7.4131E+02 8.7096E+02 7.8706E-09 0.1109
8.7096E+02 1.0233E+03 1.5676E-08 0.1457
1.0233E+03 1.2023E+03 2.4645E-08 0.1717
1.2023E+03 1.4125E+03 2.4784E-08 0.0611
1.4125E+03 1.6596E+03 4.0826E-08 0.1207
1.6596E+03 1.9498E+03 4.3202E-08 0.0430
1.9498E+03 2.2909E+03 5.3676E-08 0.0776
2.2909E+03 2.6915E+03 5.0558E-08 0.0594
2.6915E+03 3.1623E+03 5.2603E-08 0.0814
3.1623E+03 3.7154E+03 4.0109E-08 0.0455
3.7154E+03 4.3652E+03 3.9858E-08 0.1466
4.3652E+03 5.1286E+03 2.5410E-08 0.1024
5.1286E+03 6.0256E+03 1.9402E-08 0.1934
6.0256E+03 7.0795E+03 1.6360E-08 0.2237
7.0795E+03 8.3176E+03 1.3742E-08 0.2559
8.3176E+03 9.7724E+03 8.0868E-09 0.0731
9.7724E+03 1.1482E+04 8.2147E-09 0.1488
1.1482E+04 1.3490E+04 1.7276E-08 0.4441
1.3490E+04 1.5849E+04 7.6738E-09 0.2367
1.5849E+04 1.8621E+04 7.7445E-09 0.0795
1.8621E+04 2.1878E+04 6.4377E-09 0.0822
2.1878E+04 2.5704E+04 9.6636E-09 0.2208
2.5704E+04 3.0200E+04 5.3056E-09 0.0984
3.0200E+04 3.5481E+04 5.2017E-09 0.0656
3.5481E+04 4.1687E+04 2.8061E-08 0.0341
4.1687E+04 4.8978E+04 1.0180E-07 0.0223
4.8978E+04 5.7544E+04 1.1115E-07 0.0226
5.7544E+04 6.7608E+04 3.8755E-08 0.0550
6.7608E+04 7.9433E+04 1.0152E-07 0.0229
7.9433E+04 9.3325E+04 1.1085E-07 0.0293
9.3325E+04 1.0965E+05 1.1092E-07 0.0430
1.0965E+05 1.2882E+05 1.0038E-07 0.0312
1.2882E+05 1.5136E+05 7.1341E-10 0.2311
1.5136E+05 1.7783E+05 1.1941E-10 0.9457
1.7783E+05 2.0893E+05 6.6733E-12 1.0000
2.0893E+05 2.4547E+05 0.0000E+00 0.0000
2.4547E+05 2.8840E+05 0.0000E+00 0.0000
2.8840E+05 3.3884E+05 0.0000E+00 0.0000
3.3884E+05 3.9811E+05 0.0000E+00 0.0000
3.9811E+05 4.6774E+05 0.0000E+00 0.0000
4.6774E+05 5.4954E+05 0.0000E+00 0.0000
5.4954E+05 6.4565E+05 0.0000E+00 0.0000
6.4565E+05 7.5858E+05 0.0000E+00 0.0000
7.5858E+05 8.9125E+05 0.0000E+00 0.0000
8.9125E+05 1.0471E+06 0.0000E+00 0.0000
1.0471E+06 1.2303E+06 0.0000E+00 0.0000
1.2303E+06 1.4454E+06 0.0000E+00 0.0000
1.4454E+06 1.6982E+06 0.0000E+00 0.0000
1.6982E+06 1.9953E+06 0.0000E+00 0.0000
1.9953E+06 2.3442E+06 0.0000E+00 0.0000
2.3442E+06 2.7542E+06 0.0000E+00 0.0000
2.7542E+06 3.2359E+06 0.0000E+00 0.0000
3.2359E+06 3.8019E+06 0.0000E+00 0.0000
3.8019E+06 4.4668E+06 0.0000E+00 0.0000
4.4668E+06 5.2481E+06 0.0000E+00 0.0000
5.2481E+06 6.1660E+06 0.0000E+00 0.0000
6.1660E+06 7.2444E+06 0.0000E+00 0.0000
7.2444E+06 8.5114E+06 0.0000E+00 0.0000
8.5114E+06 1.0000E+07 0.0000E+00 0.0000
