# Supplementary material for: Demonstration of non-destructive and isotope-sensitive material analysis using a short-pulsed laser-driven epi-thermal neutron source
Source: Nat Commun. 2022 Mar 4;13:1173. doi: 10.1038/s41467-022-28756-0 (PMC8897477; doi:10.1038/s41467-022-28756-0)
Supplement: Supplementary file 3 — Source Data [file 41467_2022_28756_MOESM3_ESM.zip › Data/Other Simulations/Mai2020MCPbelow1eVtime.csv]

1.0000E+00 1.1749E+00 0.0000E+00 0.0000
1.1749E+00 1.3804E+00 0.0000E+00 0.0000
1.3804E+00 1.6218E+00 0.0000E+00 0.0000
1.6218E+00 1.9055E+00 0.0000E+00 0.0000
1.9055E+00 2.2387E+00 0.0000E+00 0.0000
2.2387E+00 2.6303E+00 0.0000E+00 0.0000
2.6303E+00 3.0903E+00 0.0000E+00 0.0000
3.0903E+00 3.6308E+00 0.0000E+00 0.0000
3.6308E+00 4.2658E+00 0.0000E+00 0.0000
4.2658E+00 5.0119E+00 0.0000E+00 0.0000
5.0119E+00 5.8884E+00 0.0000E+00 0.0000
5.8884E+00 6.9183E+00 0.0000E+00 0.0000
6.9183E+00 8.1283E+00 0.0000E+00 0.0000
8.1283E+00 9.5499E+00 0.0000E+00 0.0000
9.5499E+00 1.1220E+01 0.0000E+00 0.0000
1.1220E+01 1.3183E+01 0.0000E+00 0.0000
1.3183E+01 1.5488E+01 0.0000E+00 0.0000
1.5488E+01 1.8197E+01 0.0000E+00 0.0000
1.8197E+01 2.1380E+01 0.0000E+00 0.0000
2.1380E+01 2.5119E+01 0.0000E+00 0.0000
2.5119E+01 2.9512E+01 0.0000E+00 0.0000
2.9512E+01 3.4674E+01 0.0000E+00 0.0000
3.4674E+01 4.0738E+01 0.0000E+00 0.0000
4.0738E+01 4.7863E+01 0.0000E+00 0.0000
4.7863E+01 5.6234E+01 0.0000E+00 0.0000
5.6234E+01 6.6069E+01 0.0000E+00 0.0000
6.6069E+01 7.7625E+01 0.0000E+00 0.0000
7.7625E+01 9.1201E+01 0.0000E+00 0.0000
9.1201E+01 1.0715E+02 0.0000E+00 0.0000
1.0715E+02 1.2589E+02 0.0000E+00 0.0000
1.2589E+02 1.4791E+02 0.0000E+00 0.0000
1.4791E+02 1.7378E+02 0.0000E+00 0.0000
1.7378E+02 2.0417E+02 0.0000E+00 0.0000
2.0417E+02 2.3988E+02 0.0000E+00 0.0000
2.3988E+02 2.8184E+02 0.0000E+00 0.0000
2.8184E+02 3.3113E+02 0.0000E+00 0.0000
3.3113E+02 3.8905E+02 0.0000E+00 0.0000
3.8905E+02 4.5709E+02 0.0000E+00 0.0000
4.5709E+02 5.3703E+02 0.0000E+00 0.0000
5.3703E+02 6.3096E+02 8.5025E-12 1.0000
6.3096E+02 7.4131E+02 6.6664E-12 1.0000
7.4131E+02 8.7096E+02 4.1263E-11 0.4508
8.7096E+02 1.0233E+03 1.9361E-09 0.9806
1.0233E+03 1.2023E+03 3.2076E-10 0.3933
1.2023E+03 1.4125E+03 4.7433E-10 0.1711
1.4125E+03 1.6596E+03 1.6029E-09 0.2571
1.6596E+03 1.9498E+03 2.9296E-09 0.1730
1.9498E+03 2.2909E+03 4.0807E-09 0.1331
2.2909E+03 2.6915E+03 6.0707E-09 0.1409
2.6915E+03 3.1623E+03 8.7457E-09 0.0936
3.1623E+03 3.7154E+03 1.4242E-08 0.2788
3.7154E+03 4.3652E+03 1.8876E-08 0.1624
4.3652E+03 5.1286E+03 1.9483E-08 0.0564
5.1286E+03 6.0256E+03 2.5062E-08 0.0639
6.0256E+03 7.0795E+03 3.0857E-08 0.1597
7.0795E+03 8.3176E+03 2.7406E-08 0.1054
8.3176E+03 9.7724E+03 2.2624E-08 0.0514
9.7724E+03 1.1482E+04 2.3010E-08 0.1093
1.1482E+04 1.3490E+04 1.6557E-08 0.0514
1.3490E+04 1.5849E+04 1.6604E-08 0.1733
1.5849E+04 1.8621E+04 1.2606E-08 0.0607
1.8621E+04 2.1878E+04 1.3748E-08 0.0927
2.1878E+04 2.5704E+04 1.1951E-08 0.1834
2.5704E+04 3.0200E+04 8.5709E-09 0.0876
3.0200E+04 3.5481E+04 5.9151E-09 0.0800
3.5481E+04 4.1687E+04 5.0655E-09 0.0854
4.1687E+04 4.8978E+04 5.6616E-09 0.1099
4.8978E+04 5.7544E+04 5.1862E-09 0.0786
5.7544E+04 6.7608E+04 5.2615E-09 0.1759
6.7608E+04 7.9433E+04 5.8155E-09 0.0748
7.9433E+04 9.3325E+04 8.7888E-09 0.1924
9.3325E+04 1.0965E+05 8.4001E-09 0.0549
1.0965E+05 1.2882E+05 1.4053E-08 0.0362
1.2882E+05 1.5136E+05 1.0885E-07 0.0399
1.5136E+05 1.7783E+05 1.1351E-07 0.0334
1.7783E+05 2.0893E+05 1.0096E-07 0.0176
2.0893E+05 2.4547E+05 1.0883E-07 0.0307
2.4547E+05 2.8840E+05 1.1808E-07 0.0525
2.8840E+05 3.3884E+05 1.4015E-07 0.0242
3.3884E+05 3.9811E+05 2.4155E-07 0.0232
3.9811E+05 4.6774E+05 4.3603E-07 0.0141
4.6774E+05 5.4954E+05 6.5057E-07 0.0103
5.4954E+05 6.4565E+05 7.6058E-07 0.0104
6.4565E+05 7.5858E+05 7.2369E-07 0.0152
7.5858E+05 8.9125E+05 5.2954E-07 0.0164
8.9125E+05 1.0471E+06 3.3883E-07 0.0223
1.0471E+06 1.2303E+06 1.7914E-07 0.0185
1.2303E+06 1.4454E+06 9.4603E-08 0.0304
1.4454E+06 1.6982E+06 4.1915E-08 0.0290
1.6982E+06 1.9953E+06 1.8650E-08 0.0324
1.9953E+06 2.3442E+06 1.0220E-08 0.0927
2.3442E+06 2.7542E+06 3.6498E-09 0.0533
2.7542E+06 3.2359E+06 1.4314E-09 0.0700
3.2359E+06 3.8019E+06 5.8023E-10 0.2023
3.8019E+06 4.4668E+06 1.0181E-10 0.2524
4.4668E+06 5.2481E+06 7.4436E-12 1.0000
5.2481E+06 6.1660E+06 0.0000E+00 0.0000
6.1660E+06 7.2444E+06 0.0000E+00 0.0000
7.2444E+06 8.5114E+06 0.0000E+00 0.0000
8.5114E+06 1.0000E+07 2.0327E-11 1.0000
