# Supplementary material for: Demonstration of non-destructive and isotope-sensitive material analysis using a short-pulsed laser-driven epi-thermal neutron source
Source: Nat Commun. 2022 Mar 4;13:1173. doi: 10.1038/s41467-022-28756-0 (PMC8897477; doi:10.1038/s41467-022-28756-0)
Supplement: Supplementary file 3 — Source Data [file 41467_2022_28756_MOESM3_ESM.zip › Data/Other Simulations/Mai2020MCPNeutronenTimeAll.csv]

1.0000E+00 1.0162E+00 0.0000E+00 0.0000
1.0162E+00 1.0328E+00 0.0000E+00 0.0000
1.0328E+00 1.0495E+00 0.0000E+00 0.0000
1.0495E+00 1.0666E+00 0.0000E+00 0.0000
1.0666E+00 1.0839E+00 0.0000E+00 0.0000
1.0839E+00 1.1015E+00 0.0000E+00 0.0000
1.1015E+00 1.1194E+00 0.0000E+00 0.0000
1.1194E+00 1.1376E+00 0.0000E+00 0.0000
1.1376E+00 1.1561E+00 0.0000E+00 0.0000
1.1561E+00 1.1749E+00 0.0000E+00 0.0000
1.1749E+00 1.1940E+00 0.0000E+00 0.0000
1.1940E+00 1.2134E+00 0.0000E+00 0.0000
1.2134E+00 1.2331E+00 0.0000E+00 0.0000
1.2331E+00 1.2531E+00 0.0000E+00 0.0000
1.2531E+00 1.2735E+00 0.0000E+00 0.0000
1.2735E+00 1.2942E+00 0.0000E+00 0.0000
1.2942E+00 1.3152E+00 0.0000E+00 0.0000
1.3152E+00 1.3366E+00 0.0000E+00 0.0000
1.3366E+00 1.3583E+00 0.0000E+00 0.0000
1.3583E+00 1.3804E+00 0.0000E+00 0.0000
1.3804E+00 1.4028E+00 0.0000E+00 0.0000
1.4028E+00 1.4256E+00 0.0000E+00 0.0000
1.4256E+00 1.4488E+00 0.0000E+00 0.0000
1.4488E+00 1.4723E+00 0.0000E+00 0.0000
1.4723E+00 1.4962E+00 0.0000E+00 0.0000
1.4962E+00 1.5205E+00 0.0000E+00 0.0000
1.5205E+00 1.5453E+00 0.0000E+00 0.0000
1.5453E+00 1.5704E+00 0.0000E+00 0.0000
1.5704E+00 1.5959E+00 0.0000E+00 0.0000
1.5959E+00 1.6218E+00 0.0000E+00 0.0000
1.6218E+00 1.6482E+00 0.0000E+00 0.0000
1.6482E+00 1.6749E+00 0.0000E+00 0.0000
1.6749E+00 1.7022E+00 0.0000E+00 0.0000
1.7022E+00 1.7298E+00 0.0000E+00 0.0000
1.7298E+00 1.7579E+00 0.0000E+00 0.0000
1.7579E+00 1.7865E+00 0.0000E+00 0.0000
1.7865E+00 1.8155E+00 0.0000E+00 0.0000
1.8155E+00 1.8450E+00 0.0000E+00 0.0000
1.8450E+00 1.8750E+00 0.0000E+00 0.0000
1.8750E+00 1.9055E+00 0.0000E+00 0.0000
1.9055E+00 1.9364E+00 0.0000E+00 0.0000
1.9364E+00 1.9679E+00 0.0000E+00 0.0000
1.9679E+00 1.9999E+00 0.0000E+00 0.0000
1.9999E+00 2.0324E+00 0.0000E+00 0.0000
2.0324E+00 2.0654E+00 0.0000E+00 0.0000
2.0654E+00 2.0989E+00 0.0000E+00 0.0000
2.0989E+00 2.1330E+00 0.0000E+00 0.0000
2.1330E+00 2.1677E+00 0.0000E+00 0.0000
2.1677E+00 2.2029E+00 0.0000E+00 0.0000
2.2029E+00 2.2387E+00 0.0000E+00 0.0000
2.2387E+00 2.2751E+00 0.0000E+00 0.0000
2.2751E+00 2.3121E+00 0.0000E+00 0.0000
2.3121E+00 2.3496E+00 0.0000E+00 0.0000
2.3496E+00 2.3878E+00 0.0000E+00 0.0000
2.3878E+00 2.4266E+00 0.0000E+00 0.0000
2.4266E+00 2.4660E+00 0.0000E+00 0.0000
2.4660E+00 2.5061E+00 0.0000E+00 0.0000
2.5061E+00 2.5468E+00 0.0000E+00 0.0000
2.5468E+00 2.5882E+00 0.0000E+00 0.0000
2.5882E+00 2.6303E+00 0.0000E+00 0.0000
2.6303E+00 2.6730E+00 0.0000E+00 0.0000
2.6730E+00 2.7164E+00 0.0000E+00 0.0000
2.7164E+00 2.7606E+00 0.0000E+00 0.0000
2.7606E+00 2.8054E+00 0.0000E+00 0.0000
2.8054E+00 2.8510E+00 0.0000E+00 0.0000
2.8510E+00 2.8973E+00 0.0000E+00 0.0000
2.8973E+00 2.9444E+00 0.0000E+00 0.0000
2.9444E+00 2.9923E+00 0.0000E+00 0.0000
2.9923E+00 3.0409E+00 0.0000E+00 0.0000
3.0409E+00 3.0903E+00 0.0000E+00 0.0000
3.0903E+00 3.1405E+00 0.0000E+00 0.0000
3.1405E+00 3.1915E+00 0.0000E+00 0.0000
3.1915E+00 3.2434E+00 0.0000E+00 0.0000
3.2434E+00 3.2961E+00 0.0000E+00 0.0000
3.2961E+00 3.3497E+00 0.0000E+00 0.0000
3.3497E+00 3.4041E+00 0.0000E+00 0.0000
3.4041E+00 3.4594E+00 0.0000E+00 0.0000
3.4594E+00 3.5156E+00 0.0000E+00 0.0000
3.5156E+00 3.5727E+00 0.0000E+00 0.0000
3.5727E+00 3.6308E+00 0.0000E+00 0.0000
3.6308E+00 3.6898E+00 0.0000E+00 0.0000
3.6898E+00 3.7497E+00 0.0000E+00 0.0000
3.7497E+00 3.8107E+00 0.0000E+00 0.0000
3.8107E+00 3.8726E+00 0.0000E+00 0.0000
3.8726E+00 3.9355E+00 0.0000E+00 0.0000
3.9355E+00 3.9994E+00 0.0000E+00 0.0000
3.9994E+00 4.0644E+00 0.0000E+00 0.0000
4.0644E+00 4.1305E+00 0.0000E+00 0.0000
4.1305E+00 4.1976E+00 0.0000E+00 0.0000
4.1976E+00 4.2658E+00 0.0000E+00 0.0000
4.2658E+00 4.3351E+00 0.0000E+00 0.0000
4.3351E+00 4.4055E+00 0.0000E+00 0.0000
4.4055E+00 4.4771E+00 0.0000E+00 0.0000
4.4771E+00 4.5499E+00 0.0000E+00 0.0000
4.5499E+00 4.6238E+00 0.0000E+00 0.0000
4.6238E+00 4.6989E+00 0.0000E+00 0.0000
4.6989E+00 4.7753E+00 0.0000E+00 0.0000
4.7753E+00 4.8529E+00 0.0000E+00 0.0000
4.8529E+00 4.9317E+00 0.0000E+00 0.0000
4.9317E+00 5.0119E+00 0.0000E+00 0.0000
5.0119E+00 5.0933E+00 0.0000E+00 0.0000
5.0933E+00 5.1761E+00 0.0000E+00 0.0000
5.1761E+00 5.2602E+00 0.0000E+00 0.0000
5.2602E+00 5.3456E+00 0.0000E+00 0.0000
5.3456E+00 5.4325E+00 0.0000E+00 0.0000
5.4325E+00 5.5208E+00 0.0000E+00 0.0000
5.5208E+00 5.6105E+00 0.0000E+00 0.0000
5.6105E+00 5.7016E+00 0.0000E+00 0.0000
5.7016E+00 5.7943E+00 0.0000E+00 0.0000
5.7943E+00 5.8884E+00 0.0000E+00 0.0000
5.8884E+00 5.9841E+00 0.0000E+00 0.0000
5.9841E+00 6.0814E+00 0.0000E+00 0.0000
6.0814E+00 6.1802E+00 0.0000E+00 0.0000
6.1802E+00 6.2806E+00 0.0000E+00 0.0000
6.2806E+00 6.3826E+00 0.0000E+00 0.0000
6.3826E+00 6.4863E+00 0.0000E+00 0.0000
6.4863E+00 6.5917E+00 0.0000E+00 0.0000
6.5917E+00 6.6988E+00 0.0000E+00 0.0000
6.6988E+00 6.8077E+00 0.0000E+00 0.0000
6.8077E+00 6.9183E+00 0.0000E+00 0.0000
6.9183E+00 7.0307E+00 0.0000E+00 0.0000
7.0307E+00 7.1450E+00 0.0000E+00 0.0000
7.1450E+00 7.2611E+00 0.0000E+00 0.0000
7.2611E+00 7.3790E+00 0.0000E+00 0.0000
7.3790E+00 7.4989E+00 0.0000E+00 0.0000
7.4989E+00 7.6208E+00 0.0000E+00 0.0000
7.6208E+00 7.7446E+00 0.0000E+00 0.0000
7.7446E+00 7.8705E+00 0.0000E+00 0.0000
7.8705E+00 7.9983E+00 0.0000E+00 0.0000
7.9983E+00 8.1283E+00 0.0000E+00 0.0000
8.1283E+00 8.2604E+00 0.0000E+00 0.0000
8.2604E+00 8.3946E+00 0.0000E+00 0.0000
8.3946E+00 8.5310E+00 0.0000E+00 0.0000
8.5310E+00 8.6696E+00 0.0000E+00 0.0000
8.6696E+00 8.8105E+00 0.0000E+00 0.0000
8.8105E+00 8.9536E+00 0.0000E+00 0.0000
8.9536E+00 9.0991E+00 0.0000E+00 0.0000
9.0991E+00 9.2470E+00 0.0000E+00 0.0000
9.2470E+00 9.3972E+00 0.0000E+00 0.0000
9.3972E+00 9.5499E+00 0.0000E+00 0.0000
9.5499E+00 9.7051E+00 0.0000E+00 0.0000
9.7051E+00 9.8628E+00 0.0000E+00 0.0000
9.8628E+00 1.0023E+01 0.0000E+00 0.0000
1.0023E+01 1.0186E+01 0.0000E+00 0.0000
1.0186E+01 1.0351E+01 0.0000E+00 0.0000
1.0351E+01 1.0520E+01 0.0000E+00 0.0000
1.0520E+01 1.0691E+01 0.0000E+00 0.0000
1.0691E+01 1.0864E+01 0.0000E+00 0.0000
1.0864E+01 1.1041E+01 0.0000E+00 0.0000
1.1041E+01 1.1220E+01 0.0000E+00 0.0000
1.1220E+01 1.1402E+01 0.0000E+00 0.0000
1.1402E+01 1.1588E+01 0.0000E+00 0.0000
1.1588E+01 1.1776E+01 0.0000E+00 0.0000
1.1776E+01 1.1967E+01 0.0000E+00 0.0000
1.1967E+01 1.2162E+01 0.0000E+00 0.0000
1.2162E+01 1.2359E+01 0.0000E+00 0.0000
1.2359E+01 1.2560E+01 0.0000E+00 0.0000
1.2560E+01 1.2764E+01 0.0000E+00 0.0000
1.2764E+01 1.2972E+01 0.0000E+00 0.0000
1.2972E+01 1.3183E+01 0.0000E+00 0.0000
1.3183E+01 1.3397E+01 0.0000E+00 0.0000
1.3397E+01 1.3614E+01 0.0000E+00 0.0000
1.3614E+01 1.3836E+01 0.0000E+00 0.0000
1.3836E+01 1.4060E+01 0.0000E+00 0.0000
1.4060E+01 1.4289E+01 0.0000E+00 0.0000
1.4289E+01 1.4521E+01 0.0000E+00 0.0000
1.4521E+01 1.4757E+01 0.0000E+00 0.0000
1.4757E+01 1.4997E+01 0.0000E+00 0.0000
1.4997E+01 1.5241E+01 0.0000E+00 0.0000
1.5241E+01 1.5488E+01 0.0000E+00 0.0000
1.5488E+01 1.5740E+01 0.0000E+00 0.0000
1.5740E+01 1.5996E+01 0.0000E+00 0.0000
1.5996E+01 1.6255E+01 0.0000E+00 0.0000
1.6255E+01 1.6520E+01 0.0000E+00 0.0000
1.6520E+01 1.6788E+01 0.0000E+00 0.0000
1.6788E+01 1.7061E+01 0.0000E+00 0.0000
1.7061E+01 1.7338E+01 0.0000E+00 0.0000
1.7338E+01 1.7620E+01 1.7792E-11 1.0000
1.7620E+01 1.7906E+01 0.0000E+00 0.0000
1.7906E+01 1.8197E+01 0.0000E+00 0.0000
1.8197E+01 1.8493E+01 0.0000E+00 0.0000
1.8493E+01 1.8793E+01 0.0000E+00 0.0000
1.8793E+01 1.9099E+01 0.0000E+00 0.0000
1.9099E+01 1.9409E+01 0.0000E+00 0.0000
1.9409E+01 1.9724E+01 0.0000E+00 0.0000
1.9724E+01 2.0045E+01 0.0000E+00 0.0000
2.0045E+01 2.0370E+01 0.0000E+00 0.0000
2.0370E+01 2.0701E+01 0.0000E+00 0.0000
2.0701E+01 2.1038E+01 6.7313E-12 1.0000
2.1038E+01 2.1380E+01 0.0000E+00 0.0000
2.1380E+01 2.1727E+01 0.0000E+00 0.0000
2.1727E+01 2.2080E+01 0.0000E+00 0.0000
2.2080E+01 2.2439E+01 5.3327E-11 0.6610
2.2439E+01 2.2803E+01 2.8531E-11 0.6015
2.2803E+01 2.3174E+01 4.0237E-11 0.5751
2.3174E+01 2.3550E+01 4.6929E-11 0.5509
2.3550E+01 2.3933E+01 1.2076E-10 0.2918
2.3933E+01 2.4322E+01 1.6691E-10 0.3123
2.4322E+01 2.4717E+01 6.6249E-10 0.3837
2.4717E+01 2.5119E+01 7.5009E-10 0.1527
2.5119E+01 2.5527E+01 9.0648E-10 0.1264
2.5527E+01 2.5942E+01 3.4168E-09 0.1228
2.5942E+01 2.6363E+01 4.1907E-09 0.1832
2.6363E+01 2.6792E+01 3.5501E-08 0.0348
2.6792E+01 2.7227E+01 2.1881E-08 0.1108
2.7227E+01 2.7669E+01 1.0672E-08 0.0881
2.7669E+01 2.8119E+01 1.0979E-08 0.0799
2.8119E+01 2.8576E+01 2.6643E-08 0.1159
2.8576E+01 2.9040E+01 2.0140E-08 0.0748
2.9040E+01 2.9512E+01 2.4325E-08 0.0624
2.9512E+01 2.9992E+01 2.4786E-08 0.0881
2.9992E+01 3.0479E+01 2.7315E-08 0.1033
3.0479E+01 3.0974E+01 2.3110E-08 0.0893
3.0974E+01 3.1477E+01 2.4472E-08 0.0724
3.1477E+01 3.1989E+01 9.2102E-08 0.0393
3.1989E+01 3.2509E+01 7.6548E-08 0.0731
3.2509E+01 3.3037E+01 1.0949E-07 0.0265
3.3037E+01 3.3574E+01 1.2700E-07 0.0300
3.3574E+01 3.4119E+01 8.6703E-08 0.1036
3.4119E+01 3.4674E+01 7.6711E-08 0.0556
3.4674E+01 3.5237E+01 8.3406E-08 0.1546
3.5237E+01 3.5810E+01 9.6190E-08 0.0707
3.5810E+01 3.6392E+01 1.4957E-07 0.0317
3.6392E+01 3.6983E+01 2.0406E-07 0.0407
3.6983E+01 3.7584E+01 2.2334E-07 0.0260
3.7584E+01 3.8194E+01 1.6519E-07 0.1577
3.8194E+01 3.8815E+01 1.3890E-07 0.0462
3.8815E+01 3.9446E+01 1.2571E-07 0.0428
3.9446E+01 4.0087E+01 8.2158E-07 0.0116
4.0087E+01 4.0738E+01 2.5292E-07 0.1814
4.0738E+01 4.1400E+01 1.6913E-07 0.0348
4.1400E+01 4.2073E+01 9.3022E-07 0.0307
4.2073E+01 4.2756E+01 2.0632E-07 0.0503
4.2756E+01 4.3451E+01 1.6524E-07 0.0563
4.3451E+01 4.4157E+01 2.5467E-07 0.0417
4.4157E+01 4.4875E+01 2.6516E-07 0.1527
4.4875E+01 4.5604E+01 2.2198E-07 0.0310
4.5604E+01 4.6345E+01 2.9077E-07 0.1120
4.6345E+01 4.7098E+01 2.2746E-07 0.0287
4.7098E+01 4.7863E+01 2.8426E-07 0.1753
4.7863E+01 4.8641E+01 3.0290E-07 0.1777
4.8641E+01 4.9431E+01 1.6873E-06 0.0058
4.9431E+01 5.0234E+01 9.9462E-07 0.0277
5.0234E+01 5.1050E+01 9.2008E-07 0.0092
5.1050E+01 5.1880E+01 3.6956E-07 0.0243
5.1880E+01 5.2723E+01 3.3460E-07 0.0378
5.2723E+01 5.3580E+01 9.5745E-07 0.0494
5.3580E+01 5.4450E+01 1.5138E-06 0.0057
5.4450E+01 5.5335E+01 3.4055E-07 0.0898
5.5335E+01 5.6234E+01 8.3601E-07 0.0124
5.6234E+01 5.7148E+01 3.5358E-07 0.0358
5.7148E+01 5.8076E+01 3.0107E-07 0.0270
5.8076E+01 5.9020E+01 3.3830E-07 0.1695
5.9020E+01 5.9979E+01 2.9194E-07 0.0239
5.9979E+01 6.0954E+01 2.9479E-07 0.0234
6.0954E+01 6.1944E+01 3.6412E-07 0.0892
6.1944E+01 6.2951E+01 8.0925E-07 0.0496
6.2951E+01 6.3973E+01 3.7652E-07 0.0355
6.3973E+01 6.5013E+01 8.0028E-07 0.0089
6.5013E+01 6.6069E+01 8.2647E-07 0.0103
6.6069E+01 6.7143E+01 4.8749E-07 0.0183
6.7143E+01 6.8234E+01 3.4912E-07 0.0198
6.8234E+01 6.9343E+01 3.4528E-07 0.0253
6.9343E+01 7.0469E+01 3.2953E-07 0.0244
7.0469E+01 7.1614E+01 3.8191E-07 0.1318
7.1614E+01 7.2778E+01 3.8914E-07 0.0352
7.2778E+01 7.3961E+01 3.5114E-07 0.0216
7.3961E+01 7.5162E+01 3.1342E-07 0.0246
7.5162E+01 7.6384E+01 8.2138E-07 0.6099
7.6384E+01 7.7625E+01 7.0752E-07 0.0094
7.7625E+01 7.8886E+01 1.0720E-06 0.0084
7.8886E+01 8.0168E+01 7.2240E-07 0.0127
8.0168E+01 8.1470E+01 3.1390E-07 0.0267
8.1470E+01 8.2794E+01 3.5754E-07 0.0302
8.2794E+01 8.4140E+01 3.2917E-07 0.0209
8.4140E+01 8.5507E+01 3.6456E-07 0.0348
8.5507E+01 8.6896E+01 3.1164E-07 0.0187
8.6896E+01 8.8308E+01 2.9673E-07 0.0287
8.8308E+01 8.9743E+01 5.6406E-07 0.0127
8.9743E+01 9.1201E+01 3.2696E-07 0.0206
9.1201E+01 9.2683E+01 2.9747E-07 0.0244
9.2683E+01 9.4189E+01 3.0132E-07 0.0331
9.4189E+01 9.5719E+01 3.0639E-07 0.0298
9.5719E+01 9.7275E+01 2.9870E-07 0.0238
9.7275E+01 9.8855E+01 6.1423E-07 0.0477
9.8855E+01 1.0046E+02 3.2887E-07 0.0167
1.0046E+02 1.0209E+02 2.9560E-07 0.0221
1.0209E+02 1.0375E+02 2.6905E-07 0.0207
1.0375E+02 1.0544E+02 3.0196E-07 0.0882
1.0544E+02 1.0715E+02 5.3781E-07 0.0159
1.0715E+02 1.0889E+02 2.6877E-07 0.0246
1.0889E+02 1.1066E+02 2.7225E-07 0.0309
1.1066E+02 1.1246E+02 2.4530E-07 0.0206
1.1246E+02 1.1429E+02 2.5132E-07 0.0218
1.1429E+02 1.1614E+02 2.3762E-07 0.0194
1.1614E+02 1.1803E+02 2.5464E-07 0.0601
1.1803E+02 1.1995E+02 2.3884E-07 0.0338
1.1995E+02 1.2190E+02 2.3152E-07 0.0271
1.2190E+02 1.2388E+02 2.3445E-07 0.0229
1.2388E+02 1.2589E+02 2.1533E-07 0.0157
1.2589E+02 1.2794E+02 2.2890E-07 0.0231
1.2794E+02 1.3002E+02 2.2794E-07 0.0232
1.3002E+02 1.3213E+02 2.3550E-07 0.0356
1.3213E+02 1.3428E+02 2.2591E-07 0.0298
1.3428E+02 1.3646E+02 2.1089E-07 0.0285
1.3646E+02 1.3868E+02 2.1069E-07 0.0317
1.3868E+02 1.4093E+02 3.8759E-07 0.0106
1.4093E+02 1.4322E+02 1.9850E-07 0.0292
1.4322E+02 1.4555E+02 1.9567E-07 0.0275
1.4555E+02 1.4791E+02 1.8503E-07 0.0316
1.4791E+02 1.5031E+02 1.8286E-07 0.0241
1.5031E+02 1.5276E+02 1.8999E-07 0.0339
1.5276E+02 1.5524E+02 1.6368E-07 0.0182
1.5524E+02 1.5776E+02 1.7842E-07 0.0384
1.5776E+02 1.6032E+02 3.1648E-07 0.0242
1.6032E+02 1.6293E+02 1.6094E-07 0.0245
1.6293E+02 1.6558E+02 1.7109E-07 0.0419
1.6558E+02 1.6827E+02 2.5034E-07 0.0198
1.6827E+02 1.7100E+02 1.6034E-07 0.0377
1.7100E+02 1.7378E+02 1.4494E-07 0.0195
1.7378E+02 1.7660E+02 1.4592E-07 0.0235
1.7660E+02 1.7947E+02 1.5362E-07 0.0346
1.7947E+02 1.8239E+02 1.5001E-07 0.0437
1.8239E+02 1.8535E+02 1.3950E-07 0.0286
1.8535E+02 1.8836E+02 1.3805E-07 0.0229
1.8836E+02 1.9143E+02 1.3572E-07 0.0328
1.9143E+02 1.9454E+02 1.3479E-07 0.0308
1.9454E+02 1.9770E+02 1.2463E-07 0.0258
1.9770E+02 2.0091E+02 1.3302E-07 0.0574
2.0091E+02 2.0417E+02 1.2096E-07 0.0333
2.0417E+02 2.0749E+02 1.1518E-07 0.0224
2.0749E+02 2.1086E+02 1.1434E-07 0.0289
2.1086E+02 2.1429E+02 1.2415E-07 0.1154
2.1429E+02 2.1777E+02 1.1003E-07 0.0277
2.1777E+02 2.2131E+02 1.3680E-07 0.1882
2.2131E+02 2.2491E+02 1.0583E-07 0.0328
2.2491E+02 2.2856E+02 1.0308E-07 0.0322
2.2856E+02 2.3227E+02 9.7224E-08 0.0304
2.3227E+02 2.3605E+02 9.8921E-08 0.0455
2.3605E+02 2.3988E+02 9.4248E-08 0.0276
2.3988E+02 2.4378E+02 9.1804E-08 0.0223
2.4378E+02 2.4774E+02 8.8583E-08 0.0240
2.4774E+02 2.5177E+02 9.4554E-08 0.0390
2.5177E+02 2.5586E+02 2.0798E-07 0.5877
2.5586E+02 2.6002E+02 8.3494E-08 0.0206
2.6002E+02 2.6424E+02 8.9700E-08 0.0402
2.6424E+02 2.6853E+02 8.8621E-08 0.0558
2.6853E+02 2.7290E+02 8.7274E-08 0.0408
2.7290E+02 2.7733E+02 7.7527E-08 0.0310
2.7733E+02 2.8184E+02 8.0754E-08 0.0376
2.8184E+02 2.8642E+02 7.2851E-08 0.0251
2.8642E+02 2.9107E+02 1.4670E-07 0.4942
2.9107E+02 2.9580E+02 7.4565E-08 0.0285
2.9580E+02 3.0061E+02 7.4686E-08 0.0412
3.0061E+02 3.0549E+02 7.1819E-08 0.0352
3.0549E+02 3.1046E+02 7.0525E-08 0.0286
3.1046E+02 3.1550E+02 6.3644E-08 0.0218
3.1550E+02 3.2063E+02 6.5077E-08 0.0288
3.2063E+02 3.2584E+02 6.6736E-08 0.0500
3.2584E+02 3.3113E+02 6.5375E-08 0.0303
3.3113E+02 3.3651E+02 6.1568E-08 0.0381
3.3651E+02 3.4198E+02 6.2229E-08 0.0356
3.4198E+02 3.4754E+02 6.4773E-08 0.0575
3.4754E+02 3.5318E+02 6.1239E-08 0.0662
3.5318E+02 3.5892E+02 6.3878E-08 0.0708
3.5892E+02 3.6475E+02 6.0767E-08 0.0415
3.6475E+02 3.7068E+02 6.0326E-08 0.0623
3.7068E+02 3.7670E+02 6.1329E-08 0.0567
3.7670E+02 3.8282E+02 5.5608E-08 0.0297
3.8282E+02 3.8905E+02 8.4495E-08 0.3613
3.8905E+02 3.9537E+02 5.1372E-08 0.0391
3.9537E+02 4.0179E+02 6.1308E-08 0.0831
4.0179E+02 4.0832E+02 5.3669E-08 0.0500
4.0832E+02 4.1495E+02 4.9784E-08 0.0376
4.1495E+02 4.2170E+02 5.2494E-08 0.0351
4.2170E+02 4.2855E+02 5.0329E-08 0.0374
4.2855E+02 4.3551E+02 4.8884E-08 0.0342
4.3551E+02 4.4259E+02 4.9191E-08 0.0550
4.4259E+02 4.4978E+02 4.8237E-08 0.0444
4.4978E+02 4.5709E+02 4.5509E-08 0.0303
4.5709E+02 4.6452E+02 2.2456E-07 0.5920
4.6452E+02 4.7206E+02 4.5713E-08 0.0325
4.7206E+02 4.7973E+02 4.6682E-08 0.0461
4.7973E+02 4.8753E+02 4.2684E-08 0.0286
4.8753E+02 4.9545E+02 4.5326E-08 0.0531
4.9545E+02 5.0350E+02 4.8681E-08 0.0883
5.0350E+02 5.1168E+02 4.4589E-08 0.0376
5.1168E+02 5.2000E+02 4.1990E-08 0.0361
5.2000E+02 5.2845E+02 4.8075E-08 0.1092
5.2845E+02 5.3703E+02 4.3307E-08 0.0474
5.3703E+02 5.4576E+02 3.9857E-08 0.0579
5.4576E+02 5.5463E+02 4.9331E-08 0.1155
5.5463E+02 5.6364E+02 4.3224E-08 0.0486
5.6364E+02 5.7280E+02 3.9879E-08 0.0548
5.7280E+02 5.8210E+02 4.0263E-08 0.0527
5.8210E+02 5.9156E+02 3.8312E-08 0.0334
5.9156E+02 6.0117E+02 3.6324E-08 0.0286
6.0117E+02 6.1094E+02 3.8422E-08 0.0435
6.1094E+02 6.2087E+02 3.5887E-08 0.0355
6.2087E+02 6.3096E+02 3.6324E-08 0.0361
6.3096E+02 6.4121E+02 3.7643E-08 0.0493
6.4121E+02 6.5163E+02 4.4814E-08 0.0997
6.5163E+02 6.6222E+02 3.6217E-08 0.0538
6.6222E+02 6.7298E+02 3.8140E-08 0.1139
6.7298E+02 6.8391E+02 3.7431E-08 0.0696
6.8391E+02 6.9502E+02 3.4071E-08 0.0317
6.9502E+02 7.0632E+02 3.5827E-08 0.0429
7.0632E+02 7.1779E+02 3.4191E-08 0.0395
7.1779E+02 7.2946E+02 3.1632E-08 0.0353
7.2946E+02 7.4131E+02 3.8748E-08 0.0722
7.4131E+02 7.5336E+02 3.4800E-08 0.0473
7.5336E+02 7.6560E+02 3.7137E-08 0.0598
7.6560E+02 7.7804E+02 3.2996E-08 0.0404
7.7804E+02 7.9068E+02 3.4423E-08 0.0543
7.9068E+02 8.0353E+02 3.8144E-08 0.0725
8.0353E+02 8.1658E+02 3.2254E-08 0.0434
8.1658E+02 8.2985E+02 3.2178E-08 0.0624
8.2985E+02 8.4333E+02 3.1844E-08 0.0423
8.4333E+02 8.5704E+02 8.3580E-08 0.6076
8.5704E+02 8.7096E+02 3.3988E-08 0.0638
8.7096E+02 8.8512E+02 3.0730E-08 0.0343
8.8512E+02 8.9950E+02 1.1228E-07 0.7191
8.9950E+02 9.1411E+02 3.5065E-08 0.1530
9.1411E+02 9.2897E+02 3.1966E-08 0.0407
9.2897E+02 9.4406E+02 3.1031E-08 0.0539
9.4406E+02 9.5940E+02 2.9183E-08 0.0376
9.5940E+02 9.7499E+02 3.3161E-08 0.0712
9.7499E+02 9.9083E+02 2.9667E-08 0.0298
9.9083E+02 1.0069E+03 2.6921E-08 0.0392
1.0069E+03 1.0233E+03 2.9160E-08 0.0711
1.0233E+03 1.0399E+03 3.0707E-08 0.0510
1.0399E+03 1.0568E+03 3.7132E-08 0.1279
1.0568E+03 1.0740E+03 3.2110E-08 0.0649
1.0740E+03 1.0914E+03 3.1226E-08 0.0518
1.0914E+03 1.1092E+03 2.7526E-08 0.0677
1.1092E+03 1.1272E+03 3.7595E-08 0.1723
1.1272E+03 1.1455E+03 3.0833E-08 0.0985
1.1455E+03 1.1641E+03 3.7151E-08 0.1427
1.1641E+03 1.1830E+03 2.7392E-08 0.0354
1.1830E+03 1.2023E+03 3.1744E-08 0.1220
1.2023E+03 1.2218E+03 3.7013E-08 0.1621
1.2218E+03 1.2417E+03 3.0424E-08 0.0531
1.2417E+03 1.2618E+03 3.0397E-08 0.0784
1.2618E+03 1.2823E+03 2.8555E-08 0.0486
1.2823E+03 1.3032E+03 2.8733E-08 0.0710
1.3032E+03 1.3243E+03 2.6089E-08 0.0384
1.3243E+03 1.3459E+03 2.8284E-08 0.0743
1.3459E+03 1.3677E+03 2.6612E-08 0.0555
1.3677E+03 1.3900E+03 2.5489E-08 0.0371
1.3900E+03 1.4125E+03 2.7477E-08 0.0618
1.4125E+03 1.4355E+03 2.5953E-08 0.0417
1.4355E+03 1.4588E+03 2.8856E-08 0.0807
1.4588E+03 1.4825E+03 2.7102E-08 0.0762
1.4825E+03 1.5066E+03 2.9453E-08 0.1048
1.5066E+03 1.5311E+03 2.9529E-08 0.0999
1.5311E+03 1.5560E+03 3.0107E-08 0.1093
1.5560E+03 1.5812E+03 2.3704E-08 0.0364
1.5812E+03 1.6069E+03 2.3908E-08 0.0552
1.6069E+03 1.6331E+03 2.4541E-08 0.0538
1.6331E+03 1.6596E+03 2.6779E-08 0.0740
1.6596E+03 1.6866E+03 2.3548E-08 0.0404
1.6866E+03 1.7140E+03 2.4152E-08 0.0428
1.7140E+03 1.7418E+03 2.5618E-08 0.1133
1.7418E+03 1.7701E+03 2.4383E-08 0.0547
1.7701E+03 1.7989E+03 2.5071E-08 0.0693
1.7989E+03 1.8281E+03 2.5427E-08 0.0605
1.8281E+03 1.8578E+03 2.4437E-08 0.0446
1.8578E+03 1.8880E+03 2.6702E-08 0.0704
1.8880E+03 1.9187E+03 2.3309E-08 0.0399
1.9187E+03 1.9498E+03 2.6958E-08 0.1091
1.9498E+03 1.9815E+03 2.2835E-08 0.0451
1.9815E+03 2.0137E+03 2.1688E-08 0.0320
2.0137E+03 2.0464E+03 2.4245E-08 0.0566
2.0464E+03 2.0797E+03 2.4517E-08 0.0809
2.0797E+03 2.1135E+03 2.5365E-08 0.0506
2.1135E+03 2.1478E+03 2.7321E-08 0.1029
2.1478E+03 2.1827E+03 2.4413E-08 0.1063
2.1827E+03 2.2182E+03 2.3288E-08 0.0574
2.2182E+03 2.2542E+03 2.1592E-08 0.0503
2.2542E+03 2.2909E+03 2.0271E-08 0.0360
2.2909E+03 2.3281E+03 2.2982E-08 0.0558
2.3281E+03 2.3659E+03 2.3248E-08 0.0513
2.3659E+03 2.4044E+03 2.3171E-08 0.0500
2.4044E+03 2.4434E+03 2.1737E-08 0.0498
2.4434E+03 2.4831E+03 2.4357E-08 0.0542
2.4831E+03 2.5235E+03 2.3503E-08 0.0952
2.5235E+03 2.5645E+03 2.2253E-08 0.0544
2.5645E+03 2.6062E+03 2.2442E-08 0.0929
2.6062E+03 2.6485E+03 2.2845E-08 0.0830
2.6485E+03 2.6915E+03 2.5488E-08 0.0950
2.6915E+03 2.7353E+03 2.1535E-08 0.0440
2.7353E+03 2.7797E+03 2.7154E-08 0.1773
2.7797E+03 2.8249E+03 2.0901E-08 0.0625
2.8249E+03 2.8708E+03 2.0414E-08 0.0401
2.8708E+03 2.9174E+03 2.7564E-08 0.1035
2.9174E+03 2.9648E+03 2.1386E-08 0.0402
2.9648E+03 3.0130E+03 2.1553E-08 0.0361
3.0130E+03 3.0620E+03 2.2692E-08 0.1000
3.0620E+03 3.1117E+03 2.3974E-08 0.1037
3.1117E+03 3.1623E+03 2.4635E-08 0.1324
3.1623E+03 3.2137E+03 1.9796E-08 0.0374
3.2137E+03 3.2659E+03 2.2594E-08 0.0840
3.2659E+03 3.3189E+03 1.8997E-08 0.0459
3.3189E+03 3.3729E+03 2.1461E-08 0.0679
3.3729E+03 3.4277E+03 1.9254E-08 0.0438
3.4277E+03 3.4834E+03 2.0661E-08 0.0437
3.4834E+03 3.5400E+03 2.4983E-08 0.1622
3.5400E+03 3.5975E+03 2.0463E-08 0.0645
3.5975E+03 3.6559E+03 1.9279E-08 0.0639
3.6559E+03 3.7154E+03 1.9181E-08 0.0530
3.7154E+03 3.7757E+03 1.8959E-08 0.0966
3.7757E+03 3.8371E+03 1.9683E-08 0.1028
3.8371E+03 3.8994E+03 1.4350E-08 0.0466
3.8994E+03 3.9628E+03 1.7437E-08 0.0382
3.9628E+03 4.0272E+03 1.8324E-08 0.0512
4.0272E+03 4.0926E+03 1.8126E-08 0.0393
4.0926E+03 4.1591E+03 1.9137E-08 0.1755
4.1591E+03 4.2267E+03 1.5610E-08 0.0426
4.2267E+03 4.2954E+03 2.5111E-08 0.2103
4.2954E+03 4.3652E+03 2.0027E-08 0.0461
4.3652E+03 4.4361E+03 2.0956E-08 0.0546
4.4361E+03 4.5082E+03 2.1333E-08 0.1869
4.5082E+03 4.5814E+03 1.9348E-08 0.1307
4.5814E+03 4.6559E+03 1.8093E-08 0.0383
4.6559E+03 4.7315E+03 1.6809E-08 0.0428
4.7315E+03 4.8084E+03 1.3649E-08 0.0472
4.8084E+03 4.8865E+03 2.0036E-08 0.1922
4.8865E+03 4.9659E+03 1.7841E-08 0.0461
4.9659E+03 5.0466E+03 1.6360E-08 0.0402
5.0466E+03 5.1286E+03 1.6810E-08 0.0380
5.1286E+03 5.2119E+03 1.7516E-08 0.0407
5.2119E+03 5.2966E+03 1.7833E-08 0.0654
5.2966E+03 5.3827E+03 2.1433E-08 0.1709
5.3827E+03 5.4702E+03 2.0120E-08 0.0914
5.4702E+03 5.5590E+03 1.7752E-08 0.0644
5.5590E+03 5.6494E+03 1.7201E-08 0.0449
5.6494E+03 5.7412E+03 1.8105E-08 0.0475
5.7412E+03 5.8345E+03 1.8070E-08 0.0906
5.8345E+03 5.9293E+03 1.6793E-08 0.0628
5.9293E+03 6.0256E+03 1.7936E-08 0.1008
6.0256E+03 6.1235E+03 2.3668E-08 0.1836
6.1235E+03 6.2230E+03 1.6705E-08 0.0554
6.2230E+03 6.3241E+03 1.8447E-08 0.1884
6.3241E+03 6.4269E+03 1.6195E-08 0.0423
6.4269E+03 6.5313E+03 1.7668E-08 0.0469
6.5313E+03 6.6374E+03 1.7747E-08 0.0575
6.6374E+03 6.7453E+03 1.7206E-08 0.0393
6.7453E+03 6.8549E+03 2.1137E-08 0.1756
6.8549E+03 6.9663E+03 1.5877E-08 0.0549
6.9663E+03 7.0795E+03 1.6821E-08 0.0387
7.0795E+03 7.1945E+03 2.2772E-08 0.1840
7.1945E+03 7.3114E+03 1.6037E-08 0.0577
7.3114E+03 7.4302E+03 1.6153E-08 0.0632
7.4302E+03 7.5509E+03 1.7120E-08 0.0722
7.5509E+03 7.6736E+03 1.4927E-08 0.0611
7.6736E+03 7.7983E+03 4.1471E-08 0.6477
7.7983E+03 7.9250E+03 1.4726E-08 0.0421
7.9250E+03 8.0538E+03 1.5850E-08 0.1126
8.0538E+03 8.1846E+03 9.1065E-09 0.0616
8.1846E+03 8.3176E+03 1.4240E-08 0.0537
8.3176E+03 8.4528E+03 1.6161E-08 0.0798
8.4528E+03 8.5901E+03 1.3232E-08 0.0412
8.5901E+03 8.7297E+03 8.8128E-09 0.0557
8.7297E+03 8.8716E+03 1.2986E-08 0.0461
8.8716E+03 9.0157E+03 1.7358E-08 0.1023
9.0157E+03 9.1622E+03 1.4257E-08 0.0946
9.1622E+03 9.3111E+03 1.1587E-08 0.0513
9.3111E+03 9.4624E+03 6.6957E-09 0.0772
9.4624E+03 9.6161E+03 8.8276E-09 0.0492
9.6161E+03 9.7724E+03 1.4475E-08 0.1928
9.7724E+03 9.9312E+03 1.3835E-08 0.0476
9.9312E+03 1.0093E+04 2.2964E-08 0.2021
1.0093E+04 1.0257E+04 1.7835E-08 0.0844
1.0257E+04 1.0423E+04 1.2874E-08 0.0527
1.0423E+04 1.0593E+04 1.6281E-08 0.0598
1.0593E+04 1.0765E+04 1.4243E-08 0.0424
1.0765E+04 1.0940E+04 1.5346E-08 0.0974
1.0940E+04 1.1117E+04 1.5917E-08 0.0566
1.1117E+04 1.1298E+04 1.7978E-08 0.0623
1.1298E+04 1.1482E+04 1.3302E-08 0.0758
1.1482E+04 1.1668E+04 1.6033E-08 0.0540
1.1668E+04 1.1858E+04 1.4652E-08 0.0664
1.1858E+04 1.2050E+04 8.5176E-09 0.0596
1.2050E+04 1.2246E+04 1.3476E-08 0.0494
1.2246E+04 1.2445E+04 1.4126E-08 0.0435
1.2445E+04 1.2647E+04 1.3123E-08 0.1376
1.2647E+04 1.2853E+04 1.0718E-08 0.1891
1.2853E+04 1.3062E+04 9.6376E-09 0.0600
1.3062E+04 1.3274E+04 1.4913E-08 0.0350
1.3274E+04 1.3490E+04 2.2863E-08 0.3204
1.3490E+04 1.3709E+04 1.6655E-08 0.1143
1.3709E+04 1.3932E+04 1.4737E-08 0.0627
1.3932E+04 1.4158E+04 1.5357E-08 0.1864
1.4158E+04 1.4388E+04 1.4284E-08 0.0379
1.4388E+04 1.4622E+04 1.1732E-08 0.0673
1.4622E+04 1.4859E+04 1.3425E-08 0.0818
1.4859E+04 1.5101E+04 1.5384E-08 0.0416
1.5101E+04 1.5346E+04 1.5994E-08 0.0538
1.5346E+04 1.5596E+04 1.8715E-08 0.2063
1.5596E+04 1.5849E+04 1.6390E-08 0.1120
1.5849E+04 1.6106E+04 1.8072E-08 0.2323
1.6106E+04 1.6368E+04 1.4068E-08 0.0576
1.6368E+04 1.6634E+04 1.4779E-08 0.0461
1.6634E+04 1.6904E+04 1.5488E-08 0.0758
1.6904E+04 1.7179E+04 1.4467E-08 0.0392
1.7179E+04 1.7458E+04 1.5601E-08 0.0563
1.7458E+04 1.7742E+04 1.4630E-08 0.0553
1.7742E+04 1.8030E+04 1.4380E-08 0.0438
1.8030E+04 1.8323E+04 1.3114E-08 0.0561
1.8323E+04 1.8621E+04 8.1575E-09 0.0698
1.8621E+04 1.8923E+04 6.2851E-09 0.1630
1.8923E+04 1.9231E+04 8.7239E-09 0.0490
1.9231E+04 1.9543E+04 1.2320E-08 0.0446
1.9543E+04 1.9861E+04 1.4538E-08 0.0693
1.9861E+04 2.0184E+04 1.2837E-08 0.0829
2.0184E+04 2.0512E+04 5.8041E-09 0.0597
2.0512E+04 2.0845E+04 7.2178E-09 0.0464
2.0845E+04 2.1184E+04 1.1545E-08 0.0448
2.1184E+04 2.1528E+04 6.5068E-09 0.1102
2.1528E+04 2.1878E+04 5.6994E-09 0.0644
2.1878E+04 2.2233E+04 1.3149E-08 0.1545
2.2233E+04 2.2594E+04 1.4253E-08 0.1193
2.2594E+04 2.2961E+04 1.4498E-08 0.0511
2.2961E+04 2.3335E+04 1.3657E-08 0.0679
2.3335E+04 2.3714E+04 1.2408E-08 0.0571
2.3714E+04 2.4099E+04 1.3857E-08 0.1288
2.4099E+04 2.4491E+04 1.2668E-08 0.1758
2.4491E+04 2.4889E+04 4.8863E-09 0.0719
2.4889E+04 2.5293E+04 9.2226E-09 0.0854
2.5293E+04 2.5704E+04 1.0430E-08 0.0941
2.5704E+04 2.6122E+04 8.0155E-09 0.0650
2.6122E+04 2.6546E+04 5.6838E-09 0.0969
2.6546E+04 2.6977E+04 6.5813E-09 0.1058
2.6977E+04 2.7416E+04 4.9693E-09 0.0944
2.7416E+04 2.7861E+04 2.5026E-09 0.1057
2.7861E+04 2.8314E+04 1.8647E-09 0.1502
2.8314E+04 2.8774E+04 2.2307E-09 0.2729
2.8774E+04 2.9242E+04 1.3748E-09 0.1362
2.9242E+04 2.9717E+04 1.5537E-09 0.1925
2.9717E+04 3.0200E+04 1.7346E-09 0.1849
3.0200E+04 3.0690E+04 1.0716E-09 0.1155
3.0690E+04 3.1189E+04 2.0236E-09 0.0967
3.1189E+04 3.1696E+04 4.3525E-09 0.1014
3.1696E+04 3.2211E+04 7.0595E-09 0.1296
3.2211E+04 3.2734E+04 6.8988E-09 0.0612
3.2734E+04 3.3266E+04 8.9754E-09 0.0548
3.3266E+04 3.3806E+04 9.3660E-09 0.0667
3.3806E+04 3.4356E+04 9.5292E-09 0.4016
3.4356E+04 3.4914E+04 6.9270E-09 0.0409
3.4914E+04 3.5481E+04 1.0537E-08 0.0710
3.5481E+04 3.6058E+04 1.0743E-08 0.0373
3.6058E+04 3.6644E+04 1.1161E-08 0.0381
3.6644E+04 3.7239E+04 1.1279E-08 0.0379
3.7239E+04 3.7844E+04 1.2781E-08 0.1006
3.7844E+04 3.8459E+04 1.1045E-08 0.0382
3.8459E+04 3.9084E+04 1.0236E-08 0.0467
3.9084E+04 3.9719E+04 4.5474E-09 0.0434
3.9719E+04 4.0365E+04 3.2180E-09 0.0937
4.0365E+04 4.1020E+04 8.7970E-09 0.0563
4.1020E+04 4.1687E+04 1.1115E-08 0.0468
4.1687E+04 4.2364E+04 1.3160E-08 0.0932
4.2364E+04 4.3053E+04 1.2171E-08 0.0586
4.3053E+04 4.3752E+04 1.1700E-08 0.0368
4.3752E+04 4.4463E+04 1.2512E-08 0.0530
4.4463E+04 4.5186E+04 1.2352E-08 0.0702
4.5186E+04 4.5920E+04 9.8855E-09 0.0546
4.5920E+04 4.6666E+04 3.7252E-09 0.0599
4.6666E+04 4.7424E+04 8.0571E-09 0.0632
4.7424E+04 4.8195E+04 1.1251E-08 0.0547
4.8195E+04 4.8978E+04 1.2791E-08 0.0861
4.8978E+04 4.9774E+04 1.3859E-08 0.1082
4.9774E+04 5.0582E+04 1.1723E-08 0.0612
5.0582E+04 5.1404E+04 1.2630E-08 0.0610
5.1404E+04 5.2240E+04 1.2509E-08 0.0696
5.2240E+04 5.3088E+04 1.0955E-08 0.0416
5.3088E+04 5.3951E+04 1.1087E-08 0.0466
5.3951E+04 5.4828E+04 1.1592E-08 0.0623
5.4828E+04 5.5719E+04 1.0492E-08 0.0417
5.5719E+04 5.6624E+04 1.1179E-08 0.0692
5.6624E+04 5.7544E+04 1.0314E-08 0.0579
5.7544E+04 5.8479E+04 9.6686E-09 0.0911
5.8479E+04 5.9429E+04 7.8386E-09 0.2100
5.9429E+04 6.0395E+04 3.6648E-09 0.1020
6.0395E+04 6.1376E+04 1.3091E-09 0.1360
6.1376E+04 6.2373E+04 1.7214E-09 0.5062
6.2373E+04 6.3387E+04 1.2235E-09 0.5962
6.3387E+04 6.4417E+04 1.0529E-09 0.1027
6.4417E+04 6.5464E+04 3.5161E-09 0.0824
6.5464E+04 6.6527E+04 6.1748E-09 0.0602
6.6527E+04 6.7608E+04 7.8600E-09 0.0586
6.7608E+04 6.8707E+04 8.7705E-09 0.0527
6.8707E+04 6.9823E+04 1.0795E-08 0.1299
6.9823E+04 7.0958E+04 1.0187E-08 0.0569
7.0958E+04 7.2111E+04 9.5488E-09 0.0316
7.2111E+04 7.3282E+04 1.0937E-08 0.0449
7.3282E+04 7.4473E+04 1.0445E-08 0.0480
7.4473E+04 7.5683E+04 1.1658E-08 0.0686
7.5683E+04 7.6913E+04 1.1560E-08 0.0546
7.6913E+04 7.8163E+04 1.1177E-08 0.0512
7.8163E+04 7.9433E+04 1.2254E-08 0.0704
7.9433E+04 8.0724E+04 1.1232E-08 0.0533
8.0724E+04 8.2035E+04 1.1877E-08 0.1399
8.2035E+04 8.3368E+04 1.0897E-08 0.0474
8.3368E+04 8.4723E+04 1.1916E-08 0.0649
8.4723E+04 8.6099E+04 1.1816E-08 0.0600
8.6099E+04 8.7498E+04 1.2512E-08 0.0892
8.7498E+04 8.8920E+04 1.3180E-08 0.1418
8.8920E+04 9.0365E+04 1.2376E-08 0.0796
9.0365E+04 9.1833E+04 1.2297E-08 0.1349
9.1833E+04 9.3325E+04 1.1541E-08 0.0707
9.3325E+04 9.4842E+04 1.1076E-08 0.0342
9.4842E+04 9.6383E+04 1.2680E-08 0.1365
9.6383E+04 9.7949E+04 1.6062E-08 0.2484
9.7949E+04 9.9541E+04 1.0970E-08 0.0434
9.9541E+04 1.0116E+05 1.1307E-08 0.0662
1.0116E+05 1.0280E+05 1.1965E-08 0.0695
1.0280E+05 1.0447E+05 1.1630E-08 0.0819
1.0447E+05 1.0617E+05 1.0835E-08 0.0578
1.0617E+05 1.0789E+05 1.1133E-08 0.0834
1.0789E+05 1.0965E+05 1.1661E-08 0.0777
1.0965E+05 1.1143E+05 1.1843E-08 0.0561
1.1143E+05 1.1324E+05 1.1266E-08 0.1006
1.1324E+05 1.1508E+05 1.1181E-08 0.0663
1.1508E+05 1.1695E+05 9.9399E-09 0.0344
1.1695E+05 1.1885E+05 1.0527E-08 0.0567
1.1885E+05 1.2078E+05 1.1543E-08 0.0576
1.2078E+05 1.2274E+05 1.1770E-08 0.1101
1.2274E+05 1.2474E+05 1.1952E-08 0.0978
1.2474E+05 1.2677E+05 1.2659E-08 0.1422
1.2677E+05 1.2882E+05 1.1754E-08 0.0702
1.2882E+05 1.3092E+05 1.4643E-08 0.2636
1.3092E+05 1.3305E+05 1.0566E-08 0.1144
1.3305E+05 1.3521E+05 1.0496E-08 0.0486
1.3521E+05 1.3740E+05 1.0650E-08 0.0418
1.3740E+05 1.3964E+05 1.0586E-08 0.0563
1.3964E+05 1.4191E+05 1.1528E-08 0.0990
1.4191E+05 1.4421E+05 1.0391E-08 0.0522
1.4421E+05 1.4655E+05 1.0151E-08 0.0444
1.4655E+05 1.4894E+05 1.0187E-08 0.0308
1.4894E+05 1.5136E+05 1.0363E-08 0.0414
1.5136E+05 1.5382E+05 1.0619E-08 0.0405
1.5382E+05 1.5631E+05 1.1351E-08 0.0671
1.5631E+05 1.5885E+05 1.2372E-08 0.1328
1.5885E+05 1.6144E+05 1.1048E-08 0.1461
1.6144E+05 1.6406E+05 1.0961E-08 0.0559
1.6406E+05 1.6672E+05 1.3073E-08 0.1703
1.6672E+05 1.6943E+05 1.2142E-08 0.0843
1.6943E+05 1.7219E+05 1.0039E-08 0.0773
1.7219E+05 1.7498E+05 1.1135E-08 0.0961
1.7498E+05 1.7783E+05 1.0895E-08 0.0644
1.7783E+05 1.8072E+05 1.0664E-08 0.0638
1.8072E+05 1.8365E+05 9.3890E-09 0.0407
1.8365E+05 1.8664E+05 9.9708E-09 0.0419
1.8664E+05 1.8967E+05 1.0658E-08 0.0821
1.8967E+05 1.9275E+05 1.0279E-08 0.0331
1.9275E+05 1.9588E+05 9.4934E-09 0.0372
1.9588E+05 1.9907E+05 1.0438E-08 0.0695
1.9907E+05 2.0230E+05 9.2849E-09 0.0391
2.0230E+05 2.0559E+05 9.9866E-09 0.0561
2.0559E+05 2.0893E+05 1.0806E-08 0.0631
2.0893E+05 2.1232E+05 1.1045E-08 0.0727
2.1232E+05 2.1577E+05 1.0922E-08 0.0751
2.1577E+05 2.1928E+05 9.5732E-09 0.0362
2.1928E+05 2.2284E+05 1.2711E-08 0.1081
2.2284E+05 2.2646E+05 9.1793E-09 0.0506
2.2646E+05 2.3014E+05 1.0489E-08 0.0761
2.3014E+05 2.3388E+05 1.1984E-08 0.1222
2.3388E+05 2.3768E+05 1.0588E-08 0.0820
2.3768E+05 2.4155E+05 1.1300E-08 0.1503
2.4155E+05 2.4547E+05 1.1036E-08 0.0888
2.4547E+05 2.4946E+05 1.0965E-08 0.1147
2.4946E+05 2.5351E+05 1.0117E-08 0.0413
2.5351E+05 2.5763E+05 1.2820E-08 0.1480
2.5763E+05 2.6182E+05 1.0548E-08 0.0603
2.6182E+05 2.6607E+05 1.0259E-08 0.0456
2.6607E+05 2.7040E+05 1.0376E-08 0.0518
2.7040E+05 2.7479E+05 1.2024E-08 0.0931
2.7479E+05 2.7925E+05 1.4801E-08 0.2607
2.7925E+05 2.8379E+05 1.4788E-08 0.2595
2.8379E+05 2.8840E+05 1.1379E-08 0.0635
2.8840E+05 2.9309E+05 1.1463E-08 0.0598
2.9309E+05 2.9785E+05 1.1085E-08 0.0399
2.9785E+05 3.0269E+05 1.4986E-08 0.1309
3.0269E+05 3.0761E+05 1.3085E-08 0.0732
3.0761E+05 3.1261E+05 1.3156E-08 0.0563
3.1261E+05 3.1769E+05 1.2831E-08 0.0377
3.1769E+05 3.2285E+05 1.4041E-08 0.0821
3.2285E+05 3.2810E+05 1.5258E-08 0.0500
3.2810E+05 3.3343E+05 1.7078E-08 0.0799
3.3343E+05 3.3884E+05 1.7167E-08 0.0624
3.3884E+05 3.4435E+05 2.1758E-08 0.1812
3.4435E+05 3.4995E+05 1.7891E-08 0.0418
3.4995E+05 3.5563E+05 1.8820E-08 0.0366
3.5563E+05 3.6141E+05 2.0505E-08 0.0271
3.6141E+05 3.6728E+05 2.3923E-08 0.0762
3.6728E+05 3.7325E+05 2.3167E-08 0.0408
3.7325E+05 3.7931E+05 2.6548E-08 0.0582
3.7931E+05 3.8548E+05 2.6967E-08 0.0339
3.8548E+05 3.9174E+05 2.8180E-08 0.0305
3.9174E+05 3.9811E+05 3.3790E-08 0.0644
3.9811E+05 4.0458E+05 3.5536E-08 0.1100
4.0458E+05 4.1115E+05 3.7465E-08 0.0532
4.1115E+05 4.1783E+05 3.7040E-08 0.0340
4.1783E+05 4.2462E+05 4.0847E-08 0.0376
4.2462E+05 4.3152E+05 4.0025E-08 0.0210
4.3152E+05 4.3853E+05 4.3318E-08 0.0216
4.3853E+05 4.4566E+05 4.4356E-08 0.0205
4.4566E+05 4.5290E+05 5.1698E-08 0.0436
4.5290E+05 4.6026E+05 4.8584E-08 0.0204
4.6026E+05 4.6774E+05 5.7161E-08 0.0395
4.6774E+05 4.7534E+05 6.0110E-08 0.0413
4.7534E+05 4.8306E+05 5.9402E-08 0.0248
4.8306E+05 4.9091E+05 6.0966E-08 0.0336
4.9091E+05 4.9888E+05 6.3272E-08 0.0426
4.9888E+05 5.0699E+05 6.3326E-08 0.0244
5.0699E+05 5.1523E+05 6.3271E-08 0.0175
5.1523E+05 5.2360E+05 6.8874E-08 0.0232
5.2360E+05 5.3211E+05 7.2753E-08 0.0570
5.3211E+05 5.4075E+05 6.8201E-08 0.0190
5.4075E+05 5.4954E+05 7.0393E-08 0.0181
5.4954E+05 5.5847E+05 7.2810E-08 0.0294
5.5847E+05 5.6754E+05 7.7344E-08 0.0310
5.6754E+05 5.7677E+05 7.2947E-08 0.0238
5.7677E+05 5.8614E+05 7.6383E-08 0.0307
5.8614E+05 5.9566E+05 7.4534E-08 0.0278
5.9566E+05 6.0534E+05 7.7295E-08 0.0259
6.0534E+05 6.1518E+05 7.6878E-08 0.0292
6.1518E+05 6.2517E+05 8.1767E-08 0.0575
6.2517E+05 6.3533E+05 7.3673E-08 0.0210
6.3533E+05 6.4565E+05 7.6951E-08 0.0333
6.4565E+05 6.5615E+05 7.6043E-08 0.0324
6.5615E+05 6.6681E+05 7.6040E-08 0.0376
6.6681E+05 6.7764E+05 7.5444E-08 0.0385
6.7764E+05 6.8865E+05 7.8081E-08 0.0616
6.8865E+05 6.9984E+05 7.2340E-08 0.0356
6.9984E+05 7.1121E+05 6.9860E-08 0.0283
7.1121E+05 7.2277E+05 7.2815E-08 0.0648
7.2277E+05 7.3451E+05 7.4229E-08 0.0630
7.3451E+05 7.4645E+05 6.6091E-08 0.0615
7.4645E+05 7.5858E+05 6.2748E-08 0.0317
7.5858E+05 7.7090E+05 6.3117E-08 0.0705
7.7090E+05 7.8343E+05 5.9804E-08 0.0335
7.8343E+05 7.9616E+05 5.7031E-08 0.0316
7.9616E+05 8.0910E+05 5.4013E-08 0.0272
8.0910E+05 8.2224E+05 5.1604E-08 0.0277
8.2224E+05 8.3560E+05 5.0470E-08 0.0406
8.3560E+05 8.4918E+05 4.8656E-08 0.0533
8.4918E+05 8.6298E+05 4.7238E-08 0.0357
8.6298E+05 8.7700E+05 4.8516E-08 0.0886
8.7700E+05 8.9125E+05 4.9090E-08 0.0695
8.9125E+05 9.0573E+05 4.4577E-08 0.0905
9.0573E+05 9.2045E+05 3.9813E-08 0.0530
9.2045E+05 9.3541E+05 3.8715E-08 0.0460
9.3541E+05 9.5060E+05 3.3872E-08 0.0249
9.5060E+05 9.6605E+05 3.4996E-08 0.0627
9.6605E+05 9.8175E+05 3.0589E-08 0.0482
9.8175E+05 9.9770E+05 2.8555E-08 0.0288
9.9770E+05 1.0139E+06 3.1041E-08 0.0723
1.0139E+06 1.0304E+06 3.0949E-08 0.1308
1.0304E+06 1.0471E+06 2.5729E-08 0.0475
1.0471E+06 1.0641E+06 2.2342E-08 0.0411
1.0641E+06 1.0814E+06 2.3652E-08 0.0590
1.0814E+06 1.0990E+06 2.1413E-08 0.0538
1.0990E+06 1.1169E+06 1.8831E-08 0.0372
1.1169E+06 1.1350E+06 1.7520E-08 0.0372
1.1350E+06 1.1535E+06 1.6934E-08 0.0564
1.1535E+06 1.1722E+06 1.5126E-08 0.0388
1.1722E+06 1.1912E+06 1.4891E-08 0.0516
1.1912E+06 1.2106E+06 1.5658E-08 0.1178
1.2106E+06 1.2303E+06 1.2777E-08 0.0541
1.2303E+06 1.2503E+06 1.2917E-08 0.1011
1.2503E+06 1.2706E+06 1.0148E-08 0.0336
1.2706E+06 1.2912E+06 1.0135E-08 0.0313
1.2912E+06 1.3122E+06 9.8755E-09 0.0517
1.3122E+06 1.3335E+06 1.0084E-08 0.0658
1.3335E+06 1.3552E+06 8.4345E-09 0.0385
1.3552E+06 1.3772E+06 9.7457E-09 0.1775
1.3772E+06 1.3996E+06 7.0120E-09 0.0449
1.3996E+06 1.4223E+06 7.0660E-09 0.0761
1.4223E+06 1.4454E+06 9.1846E-09 0.1623
1.4454E+06 1.4689E+06 5.1720E-09 0.0366
1.4689E+06 1.4928E+06 4.9647E-09 0.0357
1.4928E+06 1.5171E+06 5.1202E-09 0.0615
1.5171E+06 1.5417E+06 4.4068E-09 0.0627
1.5417E+06 1.5668E+06 4.7163E-09 0.1753
1.5668E+06 1.5922E+06 3.7293E-09 0.0917
1.5922E+06 1.6181E+06 3.8648E-09 0.0715
1.6181E+06 1.6444E+06 3.1947E-09 0.0469
1.6444E+06 1.6711E+06 3.8496E-09 0.1235
1.6711E+06 1.6982E+06 2.8968E-09 0.0946
1.6982E+06 1.7258E+06 2.7845E-09 0.1326
1.7258E+06 1.7539E+06 2.2149E-09 0.0592
1.7539E+06 1.7824E+06 2.2182E-09 0.0701
1.7824E+06 1.8113E+06 2.0127E-09 0.0621
1.8113E+06 1.8408E+06 1.8214E-09 0.0629
1.8408E+06 1.8707E+06 1.5289E-09 0.0661
1.8707E+06 1.9011E+06 1.4975E-09 0.0657
1.9011E+06 1.9320E+06 1.8552E-09 0.1637
1.9320E+06 1.9634E+06 1.4531E-09 0.0754
1.9634E+06 1.9953E+06 1.2641E-09 0.1474
1.9953E+06 2.0277E+06 1.1404E-09 0.0792
2.0277E+06 2.0606E+06 2.2035E-09 0.2909
2.0606E+06 2.0941E+06 1.0014E-09 0.0808
2.0941E+06 2.1281E+06 1.7387E-09 0.3351
2.1281E+06 2.1627E+06 1.2376E-09 0.2975
2.1627E+06 2.1979E+06 5.7229E-10 0.1062
2.1979E+06 2.2336E+06 6.6279E-10 0.0982
2.2336E+06 2.2699E+06 5.9871E-10 0.1147
2.2699E+06 2.3067E+06 5.4907E-10 0.1107
2.3067E+06 2.3442E+06 5.1562E-10 0.1118
2.3442E+06 2.3823E+06 3.4996E-10 0.1373
2.3823E+06 2.4210E+06 5.1447E-10 0.1240
2.4210E+06 2.4604E+06 5.3342E-10 0.2190
2.4604E+06 2.5003E+06 4.4043E-10 0.1243
2.5003E+06 2.5410E+06 3.7918E-10 0.1460
2.5410E+06 2.5823E+06 3.2515E-10 0.1397
2.5823E+06 2.6242E+06 3.2004E-10 0.1440
2.6242E+06 2.6669E+06 2.3735E-10 0.1683
2.6669E+06 2.7102E+06 3.2009E-10 0.1765
2.7102E+06 2.7542E+06 2.2969E-10 0.1667
2.7542E+06 2.7990E+06 1.9519E-10 0.1877
2.7990E+06 2.8445E+06 2.8633E-10 0.1490
2.8445E+06 2.8907E+06 1.7192E-10 0.1930
2.8907E+06 2.9376E+06 1.3125E-10 0.2329
2.9376E+06 2.9854E+06 9.2383E-11 0.2626
2.9854E+06 3.0339E+06 1.5147E-10 0.2897
3.0339E+06 3.0832E+06 7.6557E-11 0.2888
3.0832E+06 3.1333E+06 1.4127E-10 0.2161
3.1333E+06 3.1842E+06 7.7029E-11 0.3125
3.1842E+06 3.2359E+06 1.0795E-10 0.2460
3.2359E+06 3.2885E+06 6.3342E-11 0.3187
3.2885E+06 3.3420E+06 8.5778E-11 0.2856
3.3420E+06 3.3963E+06 1.4801E-10 0.7122
3.3963E+06 3.4514E+06 3.4411E-11 0.4335
3.4514E+06 3.5075E+06 6.0005E-11 0.3320
3.5075E+06 3.5645E+06 5.3348E-11 0.3523
3.5645E+06 3.6224E+06 3.5302E-11 0.4261
3.6224E+06 3.6813E+06 4.6684E-11 0.3768
3.6813E+06 3.7411E+06 2.0000E-11 0.5768
3.7411E+06 3.8019E+06 3.3351E-11 0.4463
3.8019E+06 3.8637E+06 4.6674E-11 0.3768
3.8637E+06 3.9264E+06 3.3341E-11 0.4463
3.9264E+06 3.9902E+06 6.6675E-12 1.0000
3.9902E+06 4.0551E+06 1.5124E-11 0.6342
4.0551E+06 4.1210E+06 0.0000E+00 0.0000
4.1210E+06 4.1879E+06 0.0000E+00 0.0000
4.1879E+06 4.2560E+06 0.0000E+00 0.0000
4.2560E+06 4.3251E+06 0.0000E+00 0.0000
4.3251E+06 4.3954E+06 0.0000E+00 0.0000
4.3954E+06 4.4668E+06 0.0000E+00 0.0000
4.4668E+06 4.5394E+06 0.0000E+00 0.0000
4.5394E+06 4.6132E+06 0.0000E+00 0.0000
4.6132E+06 4.6881E+06 0.0000E+00 0.0000
4.6881E+06 4.7643E+06 0.0000E+00 0.0000
4.7643E+06 4.8417E+06 0.0000E+00 0.0000
4.8417E+06 4.9204E+06 0.0000E+00 0.0000
4.9204E+06 5.0003E+06 0.0000E+00 0.0000
5.0003E+06 5.0816E+06 7.4436E-12 1.0000
5.0816E+06 5.1642E+06 0.0000E+00 0.0000
5.1642E+06 5.2481E+06 0.0000E+00 0.0000
5.2481E+06 5.3333E+06 0.0000E+00 0.0000
5.3333E+06 5.4200E+06 0.0000E+00 0.0000
5.4200E+06 5.5081E+06 0.0000E+00 0.0000
5.5081E+06 5.5976E+06 0.0000E+00 0.0000
5.5976E+06 5.6885E+06 0.0000E+00 0.0000
5.6885E+06 5.7810E+06 0.0000E+00 0.0000
5.7810E+06 5.8749E+06 0.0000E+00 0.0000
5.8749E+06 5.9704E+06 0.0000E+00 0.0000
5.9704E+06 6.0674E+06 0.0000E+00 0.0000
6.0674E+06 6.1660E+06 0.0000E+00 0.0000
6.1660E+06 6.2661E+06 0.0000E+00 0.0000
6.2661E+06 6.3680E+06 0.0000E+00 0.0000
6.3680E+06 6.4714E+06 0.0000E+00 0.0000
6.4714E+06 6.5766E+06 0.0000E+00 0.0000
6.5766E+06 6.6834E+06 0.0000E+00 0.0000
6.6834E+06 6.7920E+06 0.0000E+00 0.0000
6.7920E+06 6.9024E+06 0.0000E+00 0.0000
6.9024E+06 7.0146E+06 0.0000E+00 0.0000
7.0146E+06 7.1285E+06 0.0000E+00 0.0000
7.1285E+06 7.2444E+06 0.0000E+00 0.0000
7.2444E+06 7.3621E+06 0.0000E+00 0.0000
7.3621E+06 7.4817E+06 0.0000E+00 0.0000
7.4817E+06 7.6033E+06 0.0000E+00 0.0000
7.6033E+06 7.7268E+06 0.0000E+00 0.0000
7.7268E+06 7.8524E+06 0.0000E+00 0.0000
7.8524E+06 7.9799E+06 0.0000E+00 0.0000
7.9799E+06 8.1096E+06 0.0000E+00 0.0000
8.1096E+06 8.2414E+06 0.0000E+00 0.0000
8.2414E+06 8.3753E+06 0.0000E+00 0.0000
8.3753E+06 8.5114E+06 0.0000E+00 0.0000
8.5114E+06 8.6497E+06 0.0000E+00 0.0000
8.6497E+06 8.7902E+06 0.0000E+00 0.0000
8.7902E+06 8.9331E+06 0.0000E+00 0.0000
8.9331E+06 9.0782E+06 0.0000E+00 0.0000
9.0782E+06 9.2257E+06 0.0000E+00 0.0000
9.2257E+06 9.3756E+06 0.0000E+00 0.0000
9.3756E+06 9.5280E+06 0.0000E+00 0.0000
9.5280E+06 9.6828E+06 0.0000E+00 0.0000
9.6828E+06 9.8401E+06 2.0327E-11 1.0000
9.8401E+06 1.0000E+07 0.0000E+00 0.0000
