# Supplementary material for: Demonstration of non-destructive and isotope-sensitive material analysis using a short-pulsed laser-driven epi-thermal neutron source
Source: Nat Commun. 2022 Mar 4;13:1173. doi: 10.1038/s41467-022-28756-0 (PMC8897477; doi:10.1038/s41467-022-28756-0)
Supplement: Supplementary file 3 — Source Data [file 41467_2022_28756_MOESM3_ESM.zip › Data/Other Simulations/Mai2020MCPNeutronenTimeAllSameRes.csv]

1.0000E+00 1.1749E+00 0.0000E+00 0.0000
1.1749E+00 1.3804E+00 0.0000E+00 0.0000
1.3804E+00 1.6218E+00 0.0000E+00 0.0000
1.6218E+00 1.9055E+00 0.0000E+00 0.0000
1.9055E+00 2.2387E+00 0.0000E+00 0.0000
2.2387E+00 2.6303E+00 0.0000E+00 0.0000
2.6303E+00 3.0903E+00 0.0000E+00 0.0000
3.0903E+00 3.6308E+00 0.0000E+00 0.0000
3.6308E+00 4.2658E+00 0.0000E+00 0.0000
4.2658E+00 5.0119E+00 0.0000E+00 0.0000
5.0119E+00 5.8884E+00 0.0000E+00 0.0000
5.8884E+00 6.9183E+00 0.0000E+00 0.0000
6.9183E+00 8.1283E+00 0.0000E+00 0.0000
8.1283E+00 9.5499E+00 0.0000E+00 0.0000
9.5499E+00 1.1220E+01 0.0000E+00 0.0000
1.1220E+01 1.3183E+01 0.0000E+00 0.0000
1.3183E+01 1.5488E+01 0.0000E+00 0.0000
1.5488E+01 1.8197E+01 1.7792E-11 1.0000
1.8197E+01 2.1380E+01 6.7313E-12 1.0000
2.1380E+01 2.5119E+01 1.8693E-09 0.1546
2.5119E+01 2.9512E+01 1.5865E-07 0.0322
2.9512E+01 3.4674E+01 6.6824E-07 0.0215
3.4674E+01 4.0738E+01 2.2609E-06 0.0253
4.0738E+01 4.7863E+01 3.0152E-06 0.0267
4.7863E+01 5.6234E+01 8.2569E-06 0.0107
5.6234E+01 6.6069E+01 4.7563E-06 0.0171
6.6069E+01 7.7625E+01 4.4759E-06 0.1127
7.7625E+01 9.1201E+01 4.6589E-06 0.0059
9.1201E+01 1.0715E+02 3.5514E-06 0.0126
1.0715E+02 1.2589E+02 2.4500E-06 0.0098
1.2589E+02 1.4791E+02 2.3066E-06 0.0081
1.4791E+02 1.7378E+02 1.9191E-06 0.0093
1.7378E+02 2.0417E+02 1.3762E-06 0.0111
2.0417E+02 2.3988E+02 1.0998E-06 0.0279
2.3988E+02 2.8184E+02 9.9029E-07 0.1240
2.8184E+02 3.3113E+02 7.7198E-07 0.0943
3.3113E+02 3.8905E+02 6.3621E-07 0.0502
3.8905E+02 4.5709E+02 5.1078E-07 0.0158
4.5709E+02 5.3703E+02 6.3160E-07 0.2108
5.3703E+02 6.3096E+02 3.9782E-07 0.0191
6.3096E+02 7.4131E+02 3.6871E-07 0.0225
7.4131E+02 8.7096E+02 3.9134E-07 0.1307
8.7096E+02 1.0233E+03 3.8917E-07 0.2083
1.0233E+03 1.2023E+03 3.2342E-07 0.0374
1.2023E+03 1.4125E+03 2.8907E-07 0.0274
1.4125E+03 1.6596E+03 2.6993E-07 0.0265
1.6596E+03 1.9498E+03 2.4961E-07 0.0227
1.9498E+03 2.2909E+03 2.3554E-07 0.0219
2.2909E+03 2.6915E+03 2.3203E-07 0.0220
2.6915E+03 3.1623E+03 2.3181E-07 0.0328
3.1623E+03 3.7154E+03 2.0667E-07 0.0260
3.7154E+03 4.3652E+03 1.8676E-07 0.0377
4.3652E+03 5.1286E+03 1.8124E-07 0.0352
5.1286E+03 6.0256E+03 1.8276E-07 0.0294
6.0256E+03 7.0795E+03 1.8147E-07 0.0403
7.0795E+03 8.3176E+03 1.8240E-07 0.1499
8.3176E+03 9.7724E+03 1.2439E-07 0.0325
9.7724E+03 1.1482E+04 1.6058E-07 0.0347
1.1482E+04 1.3490E+04 1.3806E-07 0.0582
1.3490E+04 1.5849E+04 1.5267E-07 0.0384
1.5849E+04 1.8621E+04 1.4276E-07 0.0358
1.8621E+04 2.1878E+04 9.1477E-08 0.0244
2.1878E+04 2.5704E+04 1.1903E-07 0.0368
2.5704E+04 3.0200E+04 3.6511E-08 0.0392
3.0200E+04 3.5481E+04 6.6740E-08 0.0618
3.5481E+04 4.1687E+04 9.4921E-08 0.0192
4.1687E+04 4.8978E+04 1.0760E-07 0.0218
4.8978E+04 5.7544E+04 1.1634E-07 0.0221
5.7544E+04 6.7608E+04 4.4030E-08 0.0527
6.7608E+04 7.9433E+04 1.0733E-07 0.0220
7.9433E+04 9.3325E+04 1.1964E-07 0.0306
9.3325E+04 1.0965E+05 1.1932E-07 0.0402
1.0965E+05 1.2882E+05 1.1444E-07 0.0277
1.2882E+05 1.5136E+05 1.0956E-07 0.0397
1.5136E+05 1.7783E+05 1.1363E-07 0.0333
1.7783E+05 2.0893E+05 1.0097E-07 0.0176
2.0893E+05 2.4547E+05 1.0883E-07 0.0307
2.4547E+05 2.8840E+05 1.1808E-07 0.0525
2.8840E+05 3.3884E+05 1.4015E-07 0.0242
3.3884E+05 3.9811E+05 2.4155E-07 0.0232
3.9811E+05 4.6774E+05 4.3603E-07 0.0141
4.6774E+05 5.4954E+05 6.5057E-07 0.0103
5.4954E+05 6.4565E+05 7.6058E-07 0.0104
6.4565E+05 7.5858E+05 7.2369E-07 0.0152
7.5858E+05 8.9125E+05 5.2954E-07 0.0164
8.9125E+05 1.0471E+06 3.3883E-07 0.0223
1.0471E+06 1.2303E+06 1.7914E-07 0.0185
1.2303E+06 1.4454E+06 9.4603E-08 0.0304
1.4454E+06 1.6982E+06 4.1915E-08 0.0290
1.6982E+06 1.9953E+06 1.8650E-08 0.0324
1.9953E+06 2.3442E+06 1.0220E-08 0.0927
2.3442E+06 2.7542E+06 3.6498E-09 0.0533
2.7542E+06 3.2359E+06 1.4314E-09 0.0700
3.2359E+06 3.8019E+06 5.8023E-10 0.2023
3.8019E+06 4.4668E+06 1.0181E-10 0.2524
4.4668E+06 5.2481E+06 7.4436E-12 1.0000
5.2481E+06 6.1660E+06 0.0000E+00 0.0000
6.1660E+06 7.2444E+06 0.0000E+00 0.0000
7.2444E+06 8.5114E+06 0.0000E+00 0.0000
8.5114E+06 1.0000E+07 2.0327E-11 1.0000
