# Supplementary material for: Demonstration of non-destructive and isotope-sensitive material analysis using a short-pulsed laser-driven epi-thermal neutron source
Source: Nat Commun. 2022 Mar 4;13:1173. doi: 10.1038/s41467-022-28756-0 (PMC8897477; doi:10.1038/s41467-022-28756-0)
Supplement: Supplementary file 3 — Source Data [file 41467_2022_28756_MOESM3_ESM.zip › Data/Other Simulations/Mai2020MCPPhotonentime.csv]

1.0000E+00 1.1749E+00 0.0000E+00 0.0000
1.1749E+00 1.3804E+00 0.0000E+00 0.0000
1.3804E+00 1.6218E+00 0.0000E+00 0.0000
1.6218E+00 1.9055E+00 0.0000E+00 0.0000
1.9055E+00 2.2387E+00 0.0000E+00 0.0000
2.2387E+00 2.6303E+00 0.0000E+00 0.0000
2.6303E+00 3.0903E+00 0.0000E+00 0.0000
3.0903E+00 3.6308E+00 0.0000E+00 0.0000
3.6308E+00 4.2658E+00 0.0000E+00 0.0000
4.2658E+00 5.0119E+00 0.0000E+00 0.0000
5.0119E+00 5.8884E+00 0.0000E+00 0.0000
5.8884E+00 6.9183E+00 1.2528E-06 0.0534
6.9183E+00 8.1283E+00 9.5250E-07 0.0282
8.1283E+00 9.5499E+00 3.3721E-07 0.0329
9.5499E+00 1.1220E+01 1.1244E-07 0.2301
1.1220E+01 1.3183E+01 7.5852E-08 0.0920
1.3183E+01 1.5488E+01 1.1295E-07 0.0547
1.5488E+01 1.8197E+01 1.1229E-07 0.0799
1.8197E+01 2.1380E+01 1.0772E-07 0.1117
2.1380E+01 2.5119E+01 3.3759E-07 0.4385
2.5119E+01 2.9512E+01 4.1441E-07 0.2303
2.9512E+01 3.4674E+01 7.3178E-07 0.0694
3.4674E+01 4.0738E+01 1.3629E-06 0.1354
4.0738E+01 4.7863E+01 9.3938E-07 0.1032
4.7863E+01 5.6234E+01 7.1308E-07 0.0764
5.6234E+01 6.6069E+01 6.4589E-07 0.1774
6.6069E+01 7.7625E+01 2.9174E-07 0.1116
7.7625E+01 9.1201E+01 2.8073E-07 0.1119
9.1201E+01 1.0715E+02 1.9458E-07 0.3399
1.0715E+02 1.2589E+02 1.9078E-07 0.1684
1.2589E+02 1.4791E+02 1.5056E-07 0.1183
1.4791E+02 1.7378E+02 1.8228E-07 0.2090
1.7378E+02 2.0417E+02 1.3398E-07 0.0917
2.0417E+02 2.3988E+02 1.5907E-07 0.0865
2.3988E+02 2.8184E+02 3.2345E-07 0.3654
2.8184E+02 3.3113E+02 2.5166E-07 0.1008
3.3113E+02 3.8905E+02 2.9052E-07 0.0960
3.8905E+02 4.5709E+02 2.7552E-07 0.0497
4.5709E+02 5.3703E+02 3.1453E-07 0.0409
5.3703E+02 6.3096E+02 3.9153E-07 0.0544
6.3096E+02 7.4131E+02 4.1953E-07 0.0487
7.4131E+02 8.7096E+02 4.9132E-07 0.0507
8.7096E+02 1.0233E+03 5.6093E-07 0.0757
1.0233E+03 1.2023E+03 5.5295E-07 0.0492
1.2023E+03 1.4125E+03 6.4813E-07 0.0472
1.4125E+03 1.6596E+03 5.9384E-07 0.0364
1.6596E+03 1.9498E+03 7.4322E-07 0.1269
1.9498E+03 2.2909E+03 6.6149E-07 0.0474
2.2909E+03 2.6915E+03 7.9165E-07 0.1552
2.6915E+03 3.1623E+03 6.1472E-07 0.0916
3.1623E+03 3.7154E+03 5.4676E-07 0.0749
3.7154E+03 4.3652E+03 5.2143E-07 0.1336
4.3652E+03 5.1286E+03 5.0980E-07 0.1543
5.1286E+03 6.0256E+03 3.1048E-07 0.0596
6.0256E+03 7.0795E+03 2.4360E-07 0.0520
7.0795E+03 8.3176E+03 2.0772E-07 0.0603
8.3176E+03 9.7724E+03 1.7262E-07 0.0587
9.7724E+03 1.1482E+04 1.7641E-07 0.0652
1.1482E+04 1.3490E+04 1.4688E-07 0.0438
1.3490E+04 1.5849E+04 7.3587E-07 0.7835
1.5849E+04 1.8621E+04 6.2247E-07 0.6878
1.8621E+04 2.1878E+04 1.7372E-07 0.0516
2.1878E+04 2.5704E+04 2.2052E-07 0.1518
2.5704E+04 3.0200E+04 2.6606E-07 0.2448
3.0200E+04 3.5481E+04 2.0031E-07 0.0704
3.5481E+04 4.1687E+04 2.1261E-07 0.0813
4.1687E+04 4.8978E+04 2.3094E-07 0.0563
4.8978E+04 5.7544E+04 2.2272E-07 0.0348
5.7544E+04 6.7608E+04 2.1801E-07 0.0739
6.7608E+04 7.9433E+04 2.3100E-07 0.0670
7.9433E+04 9.3325E+04 2.4231E-07 0.0565
9.3325E+04 1.0965E+05 2.4588E-07 0.0736
1.0965E+05 1.2882E+05 2.4056E-07 0.0883
1.2882E+05 1.5136E+05 2.0902E-07 0.0443
1.5136E+05 1.7783E+05 1.9486E-07 0.0609
1.7783E+05 2.0893E+05 1.8642E-07 0.0750
2.0893E+05 2.4547E+05 1.7002E-07 0.0540
2.4547E+05 2.8840E+05 2.5910E-07 0.2564
2.8840E+05 3.3884E+05 1.6856E-07 0.1189
3.3884E+05 3.9811E+05 1.5526E-07 0.1792
3.9811E+05 4.6774E+05 1.9594E-07 0.0787
4.6774E+05 5.4954E+05 2.2969E-07 0.0740
5.4954E+05 6.4565E+05 2.4279E-07 0.0784
6.4565E+05 7.5858E+05 2.5298E-07 0.0624
7.5858E+05 8.9125E+05 1.9902E-07 0.0460
8.9125E+05 1.0471E+06 2.3177E-07 0.1725
1.0471E+06 1.2303E+06 1.4865E-07 0.0736
1.2303E+06 1.4454E+06 1.0733E-07 0.0867
1.4454E+06 1.6982E+06 1.3028E-07 0.2298
1.6982E+06 1.9953E+06 5.2525E-08 0.1057
1.9953E+06 2.3442E+06 4.1797E-08 0.1357
2.3442E+06 2.7542E+06 1.7234E-08 0.1412
2.7542E+06 3.2359E+06 1.8528E-08 0.2432
3.2359E+06 3.8019E+06 5.9655E-09 0.4376
3.8019E+06 4.4668E+06 9.5908E-09 0.4812
4.4668E+06 5.2481E+06 5.3496E-10 0.3816
5.2481E+06 6.1660E+06 1.8827E-10 0.6123
6.1660E+06 7.2444E+06 3.2260E-10 0.7396
7.2444E+06 8.5114E+06 6.4752E-11 0.8007
8.5114E+06 1.0000E+07 2.3439E-11 1.0000
