# Supplementary material for: Demonstration of non-destructive and isotope-sensitive material analysis using a short-pulsed laser-driven epi-thermal neutron source
Source: Nat Commun. 2022 Mar 4;13:1173. doi: 10.1038/s41467-022-28756-0 (PMC8897477; doi:10.1038/s41467-022-28756-0)
Supplement: Supplementary file 3 — Source Data [file 41467_2022_28756_MOESM3_ESM.zip › Data/Other Simulations/PhitsResonanceSimulation.csv]

2.5000E+04 2.5100E+04 2.1637E-09 0.0961
2.5100E+04 2.5200E+04 2.1267E-09 0.0582
2.5200E+04 2.5300E+04 2.1907E-09 0.0571
2.5300E+04 2.5400E+04 2.2889E-09 0.0580
2.5400E+04 2.5500E+04 2.4987E-09 0.0755
2.5500E+04 2.5600E+04 3.3857E-09 0.2819
2.5600E+04 2.5700E+04 2.0308E-09 0.0605
2.5700E+04 2.5800E+04 2.5706E-09 0.1319
2.5800E+04 2.5900E+04 2.0715E-09 0.0831
2.5900E+04 2.6000E+04 2.0272E-09 0.1644
2.6000E+04 2.6100E+04 1.1584E-09 0.0876
2.6100E+04 2.6200E+04 1.0460E-09 0.2866
2.6200E+04 2.6300E+04 1.3692E-09 0.2142
2.6300E+04 2.6400E+04 1.0452E-09 0.1383
2.6400E+04 2.6500E+04 1.7862E-09 0.1880
2.6500E+04 2.6600E+04 1.4721E-09 0.0746
2.6600E+04 2.6700E+04 1.9488E-09 0.3160
2.6700E+04 2.6800E+04 1.3372E-09 0.0782
2.6800E+04 2.6900E+04 1.4616E-09 0.1878
2.6900E+04 2.7000E+04 1.4521E-09 0.1074
2.7000E+04 2.7100E+04 1.3918E-09 0.2047
2.7100E+04 2.7200E+04 8.7994E-10 0.0890
2.7200E+04 2.7300E+04 1.2901E-09 0.2610
2.7300E+04 2.7400E+04 9.5859E-10 0.1021
2.7400E+04 2.7500E+04 8.0629E-10 0.1621
2.7500E+04 2.7600E+04 5.4972E-10 0.1242
2.7600E+04 2.7700E+04 4.2968E-10 0.1412
2.7700E+04 2.7800E+04 6.2410E-10 0.3151
2.7800E+04 2.7900E+04 3.4316E-10 0.1842
2.7900E+04 2.8000E+04 4.4464E-10 0.2787
2.8000E+04 2.8100E+04 3.0836E-10 0.1742
2.8100E+04 2.8200E+04 5.3628E-10 0.3764
2.8200E+04 2.8300E+04 3.3320E-10 0.3767
2.8300E+04 2.8400E+04 2.9002E-10 0.1771
2.8400E+04 2.8500E+04 6.5319E-10 0.4611
2.8500E+04 2.8600E+04 2.4654E-10 0.1983
2.8600E+04 2.8700E+04 4.5317E-10 0.4019
2.8700E+04 2.8800E+04 7.4539E-10 0.6660
2.8800E+04 2.8900E+04 2.6300E-10 0.2286
2.8900E+04 2.9000E+04 3.8517E-10 0.2635
2.9000E+04 2.9100E+04 3.1404E-10 0.3839
2.9100E+04 2.9200E+04 2.1404E-10 0.2480
2.9200E+04 2.9300E+04 4.2566E-10 0.4712
2.9300E+04 2.9400E+04 2.9591E-10 0.4093
2.9400E+04 2.9500E+04 1.7627E-10 0.2227
2.9500E+04 2.9600E+04 3.3529E-10 0.4492
2.9600E+04 2.9700E+04 3.9469E-10 0.2238
2.9700E+04 2.9800E+04 2.0720E-10 0.2266
2.9800E+04 2.9900E+04 3.3372E-10 0.3638
2.9900E+04 3.0000E+04 3.3139E-10 0.3602
3.0000E+04 3.0100E+04 5.2398E-10 0.4682
3.0100E+04 3.0200E+04 3.6579E-10 0.3139
3.0200E+04 3.0300E+04 1.9201E-10 0.2984
3.0300E+04 3.0400E+04 1.8649E-10 0.2551
3.0400E+04 3.0500E+04 2.3097E-10 0.3250
3.0500E+04 3.0600E+04 2.3383E-10 0.1873
3.0600E+04 3.0700E+04 2.5220E-10 0.1924
3.0700E+04 3.0800E+04 2.2068E-10 0.1855
3.0800E+04 3.0900E+04 3.7582E-10 0.1572
3.0900E+04 3.1000E+04 5.0406E-10 0.2759
3.1000E+04 3.1100E+04 4.3899E-10 0.1456
3.1100E+04 3.1200E+04 4.8864E-10 0.1976
3.1200E+04 3.1300E+04 4.7659E-10 0.1243
3.1300E+04 3.1400E+04 9.8812E-10 0.2935
3.1400E+04 3.1500E+04 8.7843E-10 0.2551
3.1500E+04 3.1600E+04 1.1065E-09 0.2090
3.1600E+04 3.1700E+04 8.8769E-10 0.0878
3.1700E+04 3.1800E+04 1.0018E-09 0.0999
3.1800E+04 3.1900E+04 1.5056E-09 0.4153
3.1900E+04 3.2000E+04 1.8679E-09 0.3404
3.2000E+04 3.2100E+04 1.3386E-09 0.1082
3.2100E+04 3.2200E+04 1.2000E-09 0.0749
3.2200E+04 3.2300E+04 1.4013E-09 0.1485
3.2300E+04 3.2400E+04 1.1427E-09 0.1192
3.2400E+04 3.2500E+04 1.3211E-09 0.0736
3.2500E+04 3.2600E+04 1.4728E-09 0.2040
3.2600E+04 3.2700E+04 1.3050E-09 0.0756
3.2700E+04 3.2800E+04 1.1734E-09 0.0830
3.2800E+04 3.2900E+04 1.7409E-09 0.0861
3.2900E+04 3.3000E+04 1.7710E-09 0.1518
3.3000E+04 3.3100E+04 1.8758E-09 0.1764
3.3100E+04 3.3200E+04 1.6672E-09 0.0862
3.3200E+04 3.3300E+04 1.6047E-09 0.0970
3.3300E+04 3.3400E+04 1.4751E-09 0.0683
3.3400E+04 3.3500E+04 1.5991E-09 0.0934
3.3500E+04 3.3600E+04 1.5362E-09 0.0685
3.3600E+04 3.3700E+04 1.6844E-09 0.0663
3.3700E+04 3.3800E+04 2.4621E-09 0.2313
3.3800E+04 3.3900E+04 1.5830E-09 0.0709
3.3900E+04 3.4000E+04 1.2407E-09 0.0757
3.4000E+04 3.4100E+04 4.9052E-09 0.7784
3.4100E+04 3.4200E+04 7.2460E-10 0.1023
3.4200E+04 3.4300E+04 7.3712E-10 0.1135
3.4300E+04 3.4400E+04 7.1220E-10 0.1757
3.4400E+04 3.4500E+04 9.6799E-10 0.1390
3.4500E+04 3.4600E+04 1.0293E-09 0.0885
3.4600E+04 3.4700E+04 1.2740E-09 0.1087
3.4700E+04 3.4800E+04 1.5053E-09 0.0675
3.4800E+04 3.4900E+04 1.7030E-09 0.0642
3.4900E+04 3.5000E+04 1.5208E-09 0.0684
3.5000E+04 3.5100E+04 1.5908E-09 0.0955
3.5100E+04 3.5200E+04 2.4836E-09 0.2740
3.5200E+04 3.5300E+04 1.7829E-09 0.0684
3.5300E+04 3.5400E+04 1.8817E-09 0.1064
3.5400E+04 3.5500E+04 1.7593E-09 0.0682
3.5500E+04 3.5600E+04 1.9651E-09 0.0622
3.5600E+04 3.5700E+04 2.1231E-09 0.1264
3.5700E+04 3.5800E+04 1.8637E-09 0.1012
3.5800E+04 3.5900E+04 1.7910E-09 0.0616
3.5900E+04 3.6000E+04 1.7832E-09 0.0677
3.6000E+04 3.6100E+04 1.7124E-09 0.0639
3.6100E+04 3.6200E+04 1.8499E-09 0.0840
3.6200E+04 3.6300E+04 1.9196E-09 0.0833
3.6300E+04 3.6400E+04 2.3292E-09 0.1297
3.6400E+04 3.6500E+04 1.6185E-09 0.0662
3.6500E+04 3.6600E+04 1.7312E-09 0.0734
3.6600E+04 3.6700E+04 1.9071E-09 0.0690
3.6700E+04 3.6800E+04 2.0367E-09 0.1360
3.6800E+04 3.6900E+04 1.8985E-09 0.0781
3.6900E+04 3.7000E+04 1.7913E-09 0.0819
3.7000E+04 3.7100E+04 1.8020E-09 0.0740
3.7100E+04 3.7200E+04 1.8994E-09 0.0873
3.7200E+04 3.7300E+04 2.9974E-09 0.3735
3.7300E+04 3.7400E+04 1.7115E-09 0.0700
3.7400E+04 3.7500E+04 1.9852E-09 0.1680
3.7500E+04 3.7600E+04 2.0226E-09 0.1457
3.7600E+04 3.7700E+04 2.4322E-09 0.1463
3.7700E+04 3.7800E+04 1.6916E-09 0.1483
3.7800E+04 3.7900E+04 1.7368E-09 0.0879
3.7900E+04 3.8000E+04 1.8379E-09 0.1026
3.8000E+04 3.8100E+04 1.8723E-09 0.0700
3.8100E+04 3.8200E+04 1.9666E-09 0.1192
3.8200E+04 3.8300E+04 1.6573E-09 0.0892
3.8300E+04 3.8400E+04 1.7048E-09 0.0988
3.8400E+04 3.8500E+04 1.8690E-09 0.1196
3.8500E+04 3.8600E+04 1.6612E-09 0.0933
3.8600E+04 3.8700E+04 2.2215E-09 0.1480
3.8700E+04 3.8800E+04 1.6730E-09 0.0664
3.8800E+04 3.8900E+04 1.5015E-09 0.0943
3.8900E+04 3.9000E+04 1.3879E-09 0.0831
3.9000E+04 3.9100E+04 1.2257E-09 0.0925
3.9100E+04 3.9200E+04 1.1630E-09 0.0812
3.9200E+04 3.9300E+04 9.3342E-10 0.1029
3.9300E+04 3.9400E+04 8.8104E-10 0.0910
3.9400E+04 3.9500E+04 5.6348E-10 0.1161
3.9500E+04 3.9600E+04 3.6916E-10 0.1398
3.9600E+04 3.9700E+04 3.9876E-10 0.1577
3.9700E+04 3.9800E+04 3.2168E-10 0.2286
3.9800E+04 3.9900E+04 4.2594E-10 0.4745
3.9900E+04 4.0000E+04 4.0966E-10 0.3043
4.0000E+04 4.0100E+04 2.9487E-10 0.1666
4.0100E+04 4.0200E+04 4.7373E-10 0.1280
4.0200E+04 4.0300E+04 6.2205E-10 0.1230
4.0300E+04 4.0400E+04 1.0438E-09 0.1260
4.0400E+04 4.0500E+04 1.2658E-09 0.2488
4.0500E+04 4.0600E+04 1.0427E-09 0.1267
4.0600E+04 4.0700E+04 1.2311E-09 0.0759
4.0700E+04 4.0800E+04 1.5224E-09 0.1716
4.0800E+04 4.0900E+04 1.4061E-09 0.0721
4.0900E+04 4.1000E+04 1.7152E-09 0.1236
4.1000E+04 4.1100E+04 1.4193E-09 0.0702
4.1100E+04 4.1200E+04 2.0302E-09 0.1682
4.1200E+04 4.1300E+04 1.7288E-09 0.1404
4.1300E+04 4.1400E+04 1.5789E-09 0.0866
4.1400E+04 4.1500E+04 1.4112E-09 0.0707
4.1500E+04 4.1600E+04 1.6804E-09 0.0923
4.1600E+04 4.1700E+04 1.7716E-09 0.1142
4.1700E+04 4.1800E+04 1.7675E-09 0.0942
4.1800E+04 4.1900E+04 2.6193E-09 0.3809
4.1900E+04 4.2000E+04 1.5891E-09 0.0687
4.2000E+04 4.2100E+04 1.8487E-09 0.1215
4.2100E+04 4.2200E+04 1.9505E-09 0.2526
4.2200E+04 4.2300E+04 1.5342E-09 0.0764
4.2300E+04 4.2400E+04 2.0887E-09 0.1971
4.2400E+04 4.2500E+04 1.5627E-09 0.0935
4.2500E+04 4.2600E+04 1.5369E-09 0.0940
4.2600E+04 4.2700E+04 1.9457E-09 0.1225
4.2700E+04 4.2800E+04 1.6320E-09 0.0767
4.2800E+04 4.2900E+04 1.8720E-09 0.1557
4.2900E+04 4.3000E+04 1.8544E-09 0.1668
4.3000E+04 4.3100E+04 2.0400E-09 0.2299
4.3100E+04 4.3200E+04 2.0068E-09 0.1523
4.3200E+04 4.3300E+04 1.6254E-09 0.0679
4.3300E+04 4.3400E+04 1.5192E-09 0.0658
4.3400E+04 4.3500E+04 1.6194E-09 0.0926
4.3500E+04 4.3600E+04 1.6828E-09 0.0691
4.3600E+04 4.3700E+04 1.4606E-09 0.0684
4.3700E+04 4.3800E+04 1.7457E-09 0.0924
4.3800E+04 4.3900E+04 1.7156E-09 0.1189
4.3900E+04 4.4000E+04 1.7373E-09 0.1180
4.4000E+04 4.4100E+04 1.7150E-09 0.0808
4.4100E+04 4.4200E+04 2.4078E-09 0.2256
4.4200E+04 4.4300E+04 1.7376E-09 0.0697
4.4300E+04 4.4400E+04 1.6659E-09 0.0925
4.4400E+04 4.4500E+04 1.4474E-09 0.0695
4.4500E+04 4.4600E+04 2.0327E-09 0.1499
4.4600E+04 4.4700E+04 1.4934E-09 0.0693
4.4700E+04 4.4800E+04 2.0072E-09 0.3595
4.4800E+04 4.4900E+04 1.5531E-09 0.0826
4.4900E+04 4.5000E+04 1.5455E-09 0.0800
4.5000E+04 4.5100E+04 1.4071E-09 0.0733
4.5100E+04 4.5200E+04 1.9179E-09 0.1510
4.5200E+04 4.5300E+04 1.8868E-09 0.1867
4.5300E+04 4.5400E+04 1.7864E-09 0.1603
4.5400E+04 4.5500E+04 1.4139E-09 0.1253
4.5500E+04 4.5600E+04 1.2703E-09 0.0723
4.5600E+04 4.5700E+04 1.2274E-09 0.1206
4.5700E+04 4.5800E+04 9.2506E-10 0.0908
4.5800E+04 4.5900E+04 9.7296E-10 0.0827
4.5900E+04 4.6000E+04 7.8149E-10 0.0969
4.6000E+04 4.6100E+04 6.6788E-10 0.1057
4.6100E+04 4.6200E+04 5.3135E-10 0.1507
4.6200E+04 4.6300E+04 4.3297E-10 0.1571
4.6300E+04 4.6400E+04 3.1396E-10 0.1662
4.6400E+04 4.6500E+04 4.5390E-10 0.2903
4.6500E+04 4.6600E+04 4.0441E-10 0.1334
4.6600E+04 4.6700E+04 5.8529E-10 0.1550
4.6700E+04 4.6800E+04 7.8580E-10 0.2627
4.6800E+04 4.6900E+04 9.9401E-10 0.2152
4.6900E+04 4.7000E+04 1.3155E-09 0.2837
4.7000E+04 4.7100E+04 1.1260E-09 0.0770
4.7100E+04 4.7200E+04 9.2194E-10 0.0862
4.7200E+04 4.7300E+04 1.1049E-09 0.0840
4.7300E+04 4.7400E+04 1.2039E-09 0.0819
4.7400E+04 4.7500E+04 1.3551E-09 0.0921
4.7500E+04 4.7600E+04 1.4237E-09 0.1305
4.7600E+04 4.7700E+04 1.2657E-09 0.0747
4.7700E+04 4.7800E+04 1.1858E-09 0.0731
4.7800E+04 4.7900E+04 2.0032E-09 0.2654
4.7900E+04 4.8000E+04 1.7070E-09 0.1004
4.8000E+04 4.8100E+04 1.4734E-09 0.0684
4.8100E+04 4.8200E+04 1.2760E-09 0.0775
4.8200E+04 4.8300E+04 2.0578E-09 0.2332
4.8300E+04 4.8400E+04 1.3797E-09 0.0797
4.8400E+04 4.8500E+04 1.4060E-09 0.0949
4.8500E+04 4.8600E+04 1.5825E-09 0.0915
4.8600E+04 4.8700E+04 1.4052E-09 0.0740
4.8700E+04 4.8800E+04 1.5905E-09 0.0921
4.8800E+04 4.8900E+04 1.3499E-09 0.0726
4.8900E+04 4.9000E+04 2.2627E-09 0.4167
4.9000E+04 4.9100E+04 1.4990E-09 0.0689
4.9100E+04 4.9200E+04 1.6259E-09 0.1287
4.9200E+04 4.9300E+04 1.3554E-09 0.0766
4.9300E+04 4.9400E+04 2.9467E-09 0.4775
4.9400E+04 4.9500E+04 1.7315E-09 0.2119
4.9500E+04 4.9600E+04 1.4754E-09 0.0964
4.9600E+04 4.9700E+04 1.5905E-09 0.1337
4.9700E+04 4.9800E+04 1.5813E-09 0.0703
4.9800E+04 4.9900E+04 1.5019E-09 0.1295
4.9900E+04 5.0000E+04 2.2534E-09 0.2885
5.0000E+04 5.0100E+04 1.4220E-09 0.0946
5.0100E+04 5.0200E+04 1.0357E-09 0.0845
5.0200E+04 5.0300E+04 1.3065E-09 0.0734
5.0300E+04 5.0400E+04 1.2943E-09 0.0767
5.0400E+04 5.0500E+04 1.5246E-09 0.0711
5.0500E+04 5.0600E+04 1.4451E-09 0.1020
5.0600E+04 5.0700E+04 1.4740E-09 0.1079
5.0700E+04 5.0800E+04 1.3040E-09 0.0746
5.0800E+04 5.0900E+04 1.3943E-09 0.0723
5.0900E+04 5.1000E+04 1.5897E-09 0.2165
5.1000E+04 5.1100E+04 1.6381E-09 0.1666
5.1100E+04 5.1200E+04 1.5860E-09 0.1377
5.1200E+04 5.1300E+04 2.0608E-09 0.2533
5.1300E+04 5.1400E+04 1.1978E-09 0.1140
5.1400E+04 5.1500E+04 1.9521E-09 0.2287
5.1500E+04 5.1600E+04 1.1547E-09 0.0756
5.1600E+04 5.1700E+04 2.2561E-09 0.2993
5.1700E+04 5.1800E+04 1.2997E-09 0.1229
5.1800E+04 5.1900E+04 1.3039E-09 0.0746
5.1900E+04 5.2000E+04 1.3549E-09 0.0728
5.2000E+04 5.2100E+04 1.5660E-09 0.1142
5.2100E+04 5.2200E+04 1.1535E-09 0.0779
5.2200E+04 5.2300E+04 1.2317E-09 0.0720
5.2300E+04 5.2400E+04 1.4097E-09 0.1567
5.2400E+04 5.2500E+04 1.2269E-09 0.0747
5.2500E+04 5.2600E+04 1.1325E-09 0.0796
5.2600E+04 5.2700E+04 1.4434E-09 0.1912
5.2700E+04 5.2800E+04 1.3555E-09 0.0765
5.2800E+04 5.2900E+04 1.3267E-09 0.1559
5.2900E+04 5.3000E+04 1.2147E-09 0.0743
5.3000E+04 5.3100E+04 1.7334E-09 0.2564
5.3100E+04 5.3200E+04 1.1142E-09 0.0815
5.3200E+04 5.3300E+04 1.2422E-09 0.0738
5.3300E+04 5.3400E+04 1.2945E-09 0.0706
5.3400E+04 5.3500E+04 1.2674E-09 0.1096
5.3500E+04 5.3600E+04 1.3679E-09 0.0726
5.3600E+04 5.3700E+04 1.1783E-09 0.0754
5.3700E+04 5.3800E+04 1.1566E-09 0.0792
5.3800E+04 5.3900E+04 1.1695E-09 0.0825
5.3900E+04 5.4000E+04 1.2546E-09 0.0730
5.4000E+04 5.4100E+04 1.2548E-09 0.1135
5.4100E+04 5.4200E+04 1.6021E-09 0.1616
5.4200E+04 5.4300E+04 1.2249E-09 0.0755
5.4300E+04 5.4400E+04 1.2355E-09 0.0766
5.4400E+04 5.4500E+04 1.6704E-09 0.3719
5.4500E+04 5.4600E+04 1.2479E-09 0.0747
5.4600E+04 5.4700E+04 1.1771E-09 0.1207
5.4700E+04 5.4800E+04 1.3244E-09 0.0755
5.4800E+04 5.4900E+04 9.7342E-10 0.0899
5.4900E+04 5.5000E+04 1.1993E-09 0.1114
5.5000E+04 5.5100E+04 1.0918E-09 0.0797
5.5100E+04 5.5200E+04 1.0894E-09 0.0867
5.5200E+04 5.5300E+04 1.3974E-09 0.1551
5.5300E+04 5.5400E+04 1.3382E-09 0.2001
5.5400E+04 5.5500E+04 1.2259E-09 0.0824
5.5500E+04 5.5600E+04 1.1597E-09 0.0978
5.5600E+04 5.5700E+04 1.1216E-09 0.0795
5.5700E+04 5.5800E+04 1.0909E-09 0.1122
5.5800E+04 5.5900E+04 1.3112E-09 0.1683
5.5900E+04 5.6000E+04 1.5489E-09 0.2649
5.6000E+04 5.6100E+04 9.9892E-10 0.0827
5.6100E+04 5.6200E+04 1.1659E-09 0.0776
5.6200E+04 5.6300E+04 1.1505E-09 0.1206
5.6300E+04 5.6400E+04 1.2364E-09 0.1504
5.6400E+04 5.6500E+04 1.6510E-09 0.3254
5.6500E+04 5.6600E+04 1.0112E-09 0.0854
5.6600E+04 5.6700E+04 9.6620E-10 0.0931
5.6700E+04 5.6800E+04 1.2535E-09 0.1527
5.6800E+04 5.6900E+04 1.0523E-09 0.0825
5.6900E+04 5.7000E+04 1.0519E-09 0.0804
5.7000E+04 5.7100E+04 9.2140E-10 0.0952
5.7100E+04 5.7200E+04 1.1645E-09 0.2274
5.7200E+04 5.7300E+04 9.1718E-10 0.0887
5.7300E+04 5.7400E+04 1.3459E-09 0.1932
5.7400E+04 5.7500E+04 1.3785E-09 0.2771
5.7500E+04 5.7600E+04 1.9959E-09 0.3836
5.7600E+04 5.7700E+04 9.9795E-10 0.1364
5.7700E+04 5.7800E+04 7.3754E-10 0.1009
5.7800E+04 5.7900E+04 7.2674E-10 0.0935
5.7900E+04 5.8000E+04 1.1276E-09 0.2565
5.8000E+04 5.8100E+04 8.7198E-10 0.0932
5.8100E+04 5.8200E+04 1.1137E-09 0.2289
5.8200E+04 5.8300E+04 8.6690E-10 0.0901
5.8300E+04 5.8400E+04 9.6408E-10 0.1451
5.8400E+04 5.8500E+04 8.4213E-10 0.0897
5.8500E+04 5.8600E+04 2.4707E-09 0.6596
5.8600E+04 5.8700E+04 7.7162E-10 0.0968
5.8700E+04 5.8800E+04 7.2837E-10 0.0961
5.8800E+04 5.8900E+04 6.0510E-10 0.1053
5.8900E+04 5.9000E+04 5.4349E-10 0.1125
5.9000E+04 5.9100E+04 7.2283E-10 0.1807
5.9100E+04 5.9200E+04 6.2527E-10 0.1122
5.9200E+04 5.9300E+04 5.9209E-10 0.1169
5.9300E+04 5.9400E+04 5.4582E-10 0.1156
5.9400E+04 5.9500E+04 6.1390E-10 0.3056
5.9500E+04 5.9600E+04 4.8848E-10 0.1223
5.9600E+04 5.9700E+04 4.3304E-10 0.1212
5.9700E+04 5.9800E+04 3.5441E-10 0.1470
5.9800E+04 5.9900E+04 3.7005E-10 0.1377
5.9900E+04 6.0000E+04 3.9816E-10 0.1441
6.0000E+04 6.0100E+04 5.4625E-10 0.5307
6.0100E+04 6.0200E+04 1.5026E-10 0.2233
6.0200E+04 6.0300E+04 2.9197E-10 0.2861
6.0300E+04 6.0400E+04 1.2727E-10 0.2329
6.0400E+04 6.0500E+04 2.1144E-10 0.2110
6.0500E+04 6.0600E+04 1.7148E-10 0.2174
6.0600E+04 6.0700E+04 1.2236E-10 0.2779
6.0700E+04 6.0800E+04 1.2411E-10 0.4691
6.0800E+04 6.0900E+04 1.2727E-10 0.6692
6.0900E+04 6.1000E+04 9.3723E-11 0.3021
6.1000E+04 6.1100E+04 9.7098E-11 0.3460
6.1100E+04 6.1200E+04 1.8424E-10 0.6099
6.1200E+04 6.1300E+04 1.4744E-10 0.2925
6.1300E+04 6.1400E+04 3.7224E-11 0.4486
6.1400E+04 6.1500E+04 1.2960E-10 0.3444
6.1500E+04 6.1600E+04 1.6398E-10 0.2834
6.1600E+04 6.1700E+04 9.4790E-11 0.3355
6.1700E+04 6.1800E+04 6.0835E-11 0.3464
6.1800E+04 6.1900E+04 1.0067E-09 0.8608
6.1900E+04 6.2000E+04 6.2864E-11 0.3803
6.2000E+04 6.2100E+04 6.1490E-11 0.4614
6.2100E+04 6.2200E+04 3.8202E-11 0.4520
6.2200E+04 6.2300E+04 5.0638E-11 0.4275
6.2300E+04 6.2400E+04 6.3682E-11 0.3586
6.2400E+04 6.2500E+04 2.7616E-11 0.6079
6.2500E+04 6.2600E+04 4.9041E-11 0.4115
6.2600E+04 6.2700E+04 5.8542E-11 0.4540
6.2700E+04 6.2800E+04 5.8040E-11 0.3967
6.2800E+04 6.2900E+04 3.1458E-11 0.5007
6.2900E+04 6.3000E+04 3.8859E-11 0.4560
6.3000E+04 6.3100E+04 3.5890E-11 0.4466
6.3100E+04 6.3200E+04 7.3846E-11 0.3923
6.3200E+04 6.3300E+04 7.6280E-11 0.3458
6.3300E+04 6.3400E+04 7.5698E-10 0.9599
6.3400E+04 6.3500E+04 6.6200E-11 0.4197
6.3500E+04 6.3600E+04 6.3878E-11 0.6405
6.3600E+04 6.3700E+04 4.1330E-11 0.3967
6.3700E+04 6.3800E+04 6.9831E-11 0.3547
6.3800E+04 6.3900E+04 5.5823E-11 0.3459
6.3900E+04 6.4000E+04 7.1075E-11 0.3112
6.4000E+04 6.4100E+04 8.9226E-11 0.2763
6.4100E+04 6.4200E+04 1.6346E-10 0.3218
6.4200E+04 6.4300E+04 2.3089E-10 0.1779
6.4300E+04 6.4400E+04 1.6814E-10 0.1965
6.4400E+04 6.4500E+04 2.1199E-10 0.1845
6.4500E+04 6.4600E+04 1.5165E-10 0.2149
6.4600E+04 6.4700E+04 3.5289E-10 0.4477
6.4700E+04 6.4800E+04 5.2910E-10 0.3637
6.4800E+04 6.4900E+04 3.2084E-10 0.1488
6.4900E+04 6.5000E+04 2.9567E-10 0.1475
6.5000E+04 6.5100E+04 3.0824E-10 0.1476
6.5100E+04 6.5200E+04 3.1136E-10 0.1465
6.5200E+04 6.5300E+04 4.2060E-10 0.1326
6.5300E+04 6.5400E+04 3.6040E-10 0.1521
6.5400E+04 6.5500E+04 3.9052E-10 0.1359
6.5500E+04 6.5600E+04 4.5298E-10 0.1192
6.5600E+04 6.5700E+04 5.9112E-10 0.2122
6.5700E+04 6.5800E+04 5.4350E-10 0.1094
6.5800E+04 6.5900E+04 4.9257E-10 0.1187
6.5900E+04 6.6000E+04 5.9851E-10 0.1952
6.6000E+04 6.6100E+04 5.1543E-10 0.1112
6.6100E+04 6.6200E+04 5.9487E-10 0.1037
6.6200E+04 6.6300E+04 5.2253E-10 0.1157
6.6300E+04 6.6400E+04 9.8384E-10 0.2875
6.6400E+04 6.6500E+04 6.2473E-10 0.1067
6.6500E+04 6.6600E+04 6.1610E-10 0.1049
6.6600E+04 6.6700E+04 6.0089E-10 0.1042
6.6700E+04 6.6800E+04 7.5895E-10 0.2766
6.6800E+04 6.6900E+04 6.5630E-10 0.1000
6.6900E+04 6.7000E+04 7.3706E-10 0.1672
6.7000E+04 6.7100E+04 7.2243E-10 0.1021
6.7100E+04 6.7200E+04 6.5773E-10 0.1034
6.7200E+04 6.7300E+04 6.1475E-10 0.1107
6.7300E+04 6.7400E+04 7.7251E-10 0.0937
6.7400E+04 6.7500E+04 7.8655E-10 0.1590
6.7500E+04 6.7600E+04 1.0465E-09 0.3034
6.7600E+04 6.7700E+04 9.6972E-10 0.3160
6.7700E+04 6.7800E+04 7.2325E-10 0.0958
6.7800E+04 6.7900E+04 7.6476E-10 0.0930
6.7900E+04 6.8000E+04 9.6068E-10 0.2241
6.8000E+04 6.8100E+04 6.6030E-10 0.1063
6.8100E+04 6.8200E+04 7.7609E-10 0.0973
6.8200E+04 6.8300E+04 8.9204E-10 0.1863
6.8300E+04 6.8400E+04 8.0680E-10 0.0968
6.8400E+04 6.8500E+04 7.0794E-10 0.0970
6.8500E+04 6.8600E+04 7.5529E-10 0.0956
6.8600E+04 6.8700E+04 7.5280E-10 0.1000
6.8700E+04 6.8800E+04 6.6259E-10 0.1007
6.8800E+04 6.8900E+04 8.8423E-10 0.0915
6.8900E+04 6.9000E+04 6.8728E-10 0.0969
6.9000E+04 6.9100E+04 8.4246E-10 0.0882
6.9100E+04 6.9200E+04 2.0729E-09 0.6150
6.9200E+04 6.9300E+04 8.1005E-10 0.1768
6.9300E+04 6.9400E+04 7.4937E-10 0.0991
6.9400E+04 6.9500E+04 1.0924E-09 0.3475
6.9500E+04 6.9600E+04 9.2103E-10 0.0898
6.9600E+04 6.9700E+04 7.2977E-10 0.0956
6.9700E+04 6.9800E+04 1.1956E-09 0.3363
6.9800E+04 6.9900E+04 1.0395E-09 0.2572
6.9900E+04 7.0000E+04 6.8798E-10 0.1009
7.0000E+04 7.0100E+04 8.6534E-10 0.0879
7.0100E+04 7.0200E+04 8.9263E-10 0.0853
7.0200E+04 7.0300E+04 8.0083E-10 0.0982
7.0300E+04 7.0400E+04 9.6758E-10 0.0833
7.0400E+04 7.0500E+04 9.4276E-10 0.0864
7.0500E+04 7.0600E+04 1.2174E-09 0.3632
7.0600E+04 7.0700E+04 9.6781E-10 0.1008
7.0700E+04 7.0800E+04 8.6605E-10 0.0932
7.0800E+04 7.0900E+04 6.5690E-10 0.1006
7.0900E+04 7.1000E+04 7.4911E-10 0.0956
7.1000E+04 7.1100E+04 7.4144E-10 0.1052
7.1100E+04 7.1200E+04 1.0191E-09 0.1270
7.1200E+04 7.1300E+04 8.1994E-10 0.0936
7.1300E+04 7.1400E+04 8.9094E-10 0.0880
7.1400E+04 7.1500E+04 8.1839E-10 0.0902
7.1500E+04 7.1600E+04 7.9426E-10 0.0979
7.1600E+04 7.1700E+04 8.1629E-10 0.0933
7.1700E+04 7.1800E+04 8.3742E-10 0.0894
7.1800E+04 7.1900E+04 8.7083E-10 0.1011
7.1900E+04 7.2000E+04 9.2446E-10 0.1498
7.2000E+04 7.2100E+04 6.4767E-10 0.1053
7.2100E+04 7.2200E+04 1.0596E-09 0.1979
7.2200E+04 7.2300E+04 9.4119E-10 0.0854
7.2300E+04 7.2400E+04 1.2285E-09 0.2253
7.2400E+04 7.2500E+04 1.0021E-09 0.0860
7.2500E+04 7.2600E+04 8.7304E-10 0.0919
7.2600E+04 7.2700E+04 7.1840E-10 0.0963
7.2700E+04 7.2800E+04 8.5567E-10 0.0914
7.2800E+04 7.2900E+04 9.9060E-10 0.2379
7.2900E+04 7.3000E+04 8.5687E-10 0.0967
7.3000E+04 7.3100E+04 8.0472E-10 0.1097
7.3100E+04 7.3200E+04 9.4671E-10 0.1502
7.3200E+04 7.3300E+04 8.5009E-10 0.0893
7.3300E+04 7.3400E+04 9.0418E-10 0.0851
7.3400E+04 7.3500E+04 8.3130E-10 0.0991
7.3500E+04 7.3600E+04 7.5857E-10 0.0926
7.3600E+04 7.3700E+04 9.2086E-10 0.1404
7.3700E+04 7.3800E+04 9.8768E-10 0.0851
7.3800E+04 7.3900E+04 8.2260E-10 0.0908
7.3900E+04 7.4000E+04 8.0038E-10 0.1087
7.4000E+04 7.4100E+04 6.6746E-10 0.1116
7.4100E+04 7.4200E+04 1.0812E-09 0.2954
7.4200E+04 7.4300E+04 1.1392E-09 0.2485
7.4300E+04 7.4400E+04 7.7969E-10 0.1001
7.4400E+04 7.4500E+04 8.5133E-10 0.0898
7.4500E+04 7.4600E+04 8.0588E-10 0.1029
7.4600E+04 7.4700E+04 7.9178E-10 0.1331
7.4700E+04 7.4800E+04 7.9285E-10 0.0947
7.4800E+04 7.4900E+04 1.0017E-09 0.2197
7.4900E+04 7.5000E+04 1.1628E-09 0.2229
