# Supplementary material for: Demonstration of non-destructive and isotope-sensitive material analysis using a short-pulsed laser-driven epi-thermal neutron source
Source: Nat Commun. 2022 Mar 4;13:1173. doi: 10.1038/s41467-022-28756-0 (PMC8897477; doi:10.1038/s41467-022-28756-0)
Supplement: Supplementary file 3 — Source Data [file 41467_2022_28756_MOESM3_ESM.zip › Data/Other Simulations/WolframSimIn.csv]

1.0000E-08 1.0593E-08 7.4940E+05 0.0338
1.0593E-08 1.1220E-08 8.3811E+05 0.0317
1.1220E-08 1.1885E-08 1.0096E+06 0.0289
1.1885E-08 1.2589E-08 1.1235E+06 0.0273
1.2589E-08 1.3335E-08 1.2057E+06 0.0264
1.3335E-08 1.4125E-08 1.3455E+06 0.0253
1.4125E-08 1.4962E-08 1.4544E+06 0.0242
1.4962E-08 1.5849E-08 1.5952E+06 0.0231
1.5849E-08 1.6788E-08 1.8030E+06 0.0217
1.6788E-08 1.7783E-08 1.9887E+06 0.0207
1.7783E-08 1.8836E-08 2.3208E+06 0.0191
1.8836E-08 1.9953E-08 2.1813E+06 0.0196
1.9953E-08 2.1135E-08 2.3667E+06 0.0189
2.1135E-08 2.2387E-08 2.6866E+06 0.0177
2.2387E-08 2.3714E-08 2.8468E+06 0.0172
2.3714E-08 2.5119E-08 3.1261E+06 0.0165
2.5119E-08 2.6607E-08 3.3367E+06 0.0160
2.6607E-08 2.8184E-08 3.6578E+06 0.0152
2.8184E-08 2.9854E-08 3.6520E+06 0.0152
2.9854E-08 3.1623E-08 4.0850E+06 0.0144
3.1623E-08 3.3497E-08 4.3697E+06 0.0139
3.3497E-08 3.5481E-08 4.8014E+06 0.0132
3.5481E-08 3.7584E-08 4.9448E+06 0.0131
3.7584E-08 3.9811E-08 5.0255E+06 0.0129
3.9811E-08 4.2170E-08 5.2324E+06 0.0127
4.2170E-08 4.4668E-08 5.5793E+06 0.0123
4.4668E-08 4.7315E-08 5.7177E+06 0.0121
4.7315E-08 5.0119E-08 5.9039E+06 0.0120
5.0119E-08 5.3088E-08 6.0779E+06 0.0117
5.3088E-08 5.6234E-08 6.1767E+06 0.0117
5.6234E-08 5.9566E-08 6.2727E+06 0.0116
5.9566E-08 6.3096E-08 6.2045E+06 0.0117
6.3096E-08 6.6834E-08 6.4669E+06 0.0115
6.6834E-08 7.0795E-08 6.2893E+06 0.0116
7.0795E-08 7.4989E-08 6.2805E+06 0.0116
7.4989E-08 7.9433E-08 5.9519E+06 0.0119
7.9433E-08 8.4140E-08 5.7347E+06 0.0121
8.4140E-08 8.9125E-08 6.0732E+06 0.0117
8.9125E-08 9.4406E-08 5.5723E+06 0.0122
9.4406E-08 1.0000E-07 5.2486E+06 0.0127
1.0000E-07 1.0593E-07 4.7988E+06 0.0132
1.0593E-07 1.1220E-07 4.5235E+06 0.0136
1.1220E-07 1.1885E-07 3.9408E+06 0.0145
1.1885E-07 1.2589E-07 3.6767E+06 0.0150
1.2589E-07 1.3335E-07 3.8486E+06 0.0148
1.3335E-07 1.4125E-07 3.2114E+06 0.0162
1.4125E-07 1.4962E-07 2.8071E+06 0.0173
1.4962E-07 1.5849E-07 2.4364E+06 0.0185
1.5849E-07 1.6788E-07 2.1507E+06 0.0198
1.6788E-07 1.7783E-07 1.8699E+06 0.0211
1.7783E-07 1.8836E-07 1.6755E+06 0.0224
1.8836E-07 1.9953E-07 1.6127E+06 0.0227
1.9953E-07 2.1135E-07 1.3253E+06 0.0252
2.1135E-07 2.2387E-07 1.1766E+06 0.0266
2.2387E-07 2.3714E-07 1.1122E+06 0.0276
2.3714E-07 2.5119E-07 1.0362E+06 0.0286
2.5119E-07 2.6607E-07 9.6177E+05 0.0292
2.6607E-07 2.8184E-07 9.7127E+05 0.0296
2.8184E-07 2.9854E-07 9.4947E+05 0.0297
2.9854E-07 3.1623E-07 9.5089E+05 0.0298
3.1623E-07 3.3497E-07 9.1574E+05 0.0301
3.3497E-07 3.5481E-07 9.7483E+05 0.0291
3.5481E-07 3.7584E-07 8.8013E+05 0.0307
3.7584E-07 3.9811E-07 9.2502E+05 0.0301
3.9811E-07 4.2170E-07 9.1665E+05 0.0300
4.2170E-07 4.4668E-07 8.9143E+05 0.0305
4.4668E-07 4.7315E-07 9.0351E+05 0.0307
4.7315E-07 5.0119E-07 8.8298E+05 0.0310
5.0119E-07 5.3088E-07 8.6247E+05 0.0311
5.3088E-07 5.6234E-07 8.8378E+05 0.0305
5.6234E-07 5.9566E-07 8.9211E+05 0.0307
5.9566E-07 6.3096E-07 8.7914E+05 0.0309
6.3096E-07 6.6834E-07 8.6161E+05 0.0311
6.6834E-07 7.0795E-07 8.7933E+05 0.0309
7.0795E-07 7.4989E-07 8.8408E+05 0.0307
7.4989E-07 7.9433E-07 8.6267E+05 0.0311
7.9433E-07 8.4140E-07 8.3753E+05 0.0316
8.4140E-07 8.9125E-07 8.3596E+05 0.0315
8.9125E-07 9.4406E-07 8.4510E+05 0.0313
9.4406E-07 1.0000E-06 8.4221E+05 0.0314
1.0000E-06 1.0593E-06 8.7147E+05 0.0311
1.0593E-06 1.1220E-06 8.3699E+05 0.0314
1.1220E-06 1.1885E-06 7.7171E+05 0.0324
1.1885E-06 1.2589E-06 8.6130E+05 0.0313
1.2589E-06 1.3335E-06 7.8666E+05 0.0323
1.3335E-06 1.4125E-06 8.2776E+05 0.0318
1.4125E-06 1.4962E-06 8.7195E+05 0.0307
1.4962E-06 1.5849E-06 8.8027E+05 0.0308
1.5849E-06 1.6788E-06 8.0497E+05 0.0321
1.6788E-06 1.7783E-06 7.8510E+05 0.0324
1.7783E-06 1.8836E-06 8.1905E+05 0.0317
1.8836E-06 1.9953E-06 7.8591E+05 0.0323
1.9953E-06 2.1135E-06 8.4343E+05 0.0315
2.1135E-06 2.2387E-06 8.8587E+05 0.0308
2.2387E-06 2.3714E-06 8.3821E+05 0.0312
2.3714E-06 2.5119E-06 8.4052E+05 0.0316
2.5119E-06 2.6607E-06 8.1430E+05 0.0318
2.6607E-06 2.8184E-06 8.1634E+05 0.0320
2.8184E-06 2.9854E-06 8.1389E+05 0.0318
2.9854E-06 3.1623E-06 8.1689E+05 0.0318
3.1623E-06 3.3497E-06 8.0746E+05 0.0319
3.3497E-06 3.5481E-06 8.2663E+05 0.0316
3.5481E-06 3.7584E-06 8.1960E+05 0.0317
3.7584E-06 3.9811E-06 8.2404E+05 0.0317
3.9811E-06 4.2170E-06 8.1648E+05 0.0320
4.2170E-06 4.4668E-06 8.2013E+05 0.0319
4.4668E-06 4.7315E-06 7.9611E+05 0.0323
4.7315E-06 5.0119E-06 8.4882E+05 0.0313
5.0119E-06 5.3088E-06 8.4042E+05 0.0315
5.3088E-06 5.6234E-06 7.9290E+05 0.0323
5.6234E-06 5.9566E-06 8.2428E+05 0.0318
5.9566E-06 6.3096E-06 8.2142E+05 0.0324
6.3096E-06 6.6834E-06 7.7558E+05 0.0325
6.6834E-06 7.0795E-06 8.5933E+05 0.0313
7.0795E-06 7.4989E-06 8.0749E+05 0.0316
7.4989E-06 7.9433E-06 7.9031E+05 0.0322
7.9433E-06 8.4140E-06 8.5484E+05 0.0314
8.4140E-06 8.9125E-06 7.9189E+05 0.0318
8.9125E-06 9.4406E-06 8.8876E+05 0.0306
9.4406E-06 1.0000E-05 7.8913E+05 0.0326
1.0000E-05 1.0593E-05 8.5328E+05 0.0312
1.0593E-05 1.1220E-05 8.6210E+05 0.0312
1.1220E-05 1.1885E-05 8.1930E+05 0.0315
1.1885E-05 1.2589E-05 8.9995E+05 0.0306
1.2589E-05 1.3335E-05 8.5573E+05 0.0307
1.3335E-05 1.4125E-05 8.4837E+05 0.0314
1.4125E-05 1.4962E-05 8.3660E+05 0.0316
1.4962E-05 1.5849E-05 8.2923E+05 0.0314
1.5849E-05 1.6788E-05 8.3633E+05 0.0315
1.6788E-05 1.7783E-05 8.2467E+05 0.0315
1.7783E-05 1.8836E-05 8.2694E+05 0.0315
1.8836E-05 1.9953E-05 8.2832E+05 0.0316
1.9953E-05 2.1135E-05 8.4445E+05 0.0314
2.1135E-05 2.2387E-05 8.7587E+05 0.0310
2.2387E-05 2.3714E-05 7.9941E+05 0.0322
2.3714E-05 2.5119E-05 9.0020E+05 0.0305
2.5119E-05 2.6607E-05 8.2768E+05 0.0315
2.6607E-05 2.8184E-05 8.3215E+05 0.0313
2.8184E-05 2.9854E-05 8.4883E+05 0.0315
2.9854E-05 3.1623E-05 8.0109E+05 0.0320
3.1623E-05 3.3497E-05 8.2964E+05 0.0318
3.3497E-05 3.5481E-05 8.5433E+05 0.0311
3.5481E-05 3.7584E-05 8.3150E+05 0.0312
3.7584E-05 3.9811E-05 8.3511E+05 0.0318
3.9811E-05 4.2170E-05 8.6552E+05 0.0309
4.2170E-05 4.4668E-05 8.6259E+05 0.0312
4.4668E-05 4.7315E-05 8.1574E+05 0.0316
4.7315E-05 5.0119E-05 8.5452E+05 0.0308
5.0119E-05 5.3088E-05 8.4436E+05 0.0315
5.3088E-05 5.6234E-05 8.2010E+05 0.0318
5.6234E-05 5.9566E-05 9.1378E+05 0.0298
5.9566E-05 6.3096E-05 9.1437E+05 0.0299
6.3096E-05 6.6834E-05 8.8861E+05 0.0303
6.6834E-05 7.0795E-05 8.7339E+05 0.0311
7.0795E-05 7.4989E-05 8.8740E+05 0.0307
7.4989E-05 7.9433E-05 8.8875E+05 0.0306
7.9433E-05 8.4140E-05 8.8008E+05 0.0309
8.4140E-05 8.9125E-05 9.2209E+05 0.0303
8.9125E-05 9.4406E-05 8.0530E+05 0.0315
9.4406E-05 1.0000E-04 9.0062E+05 0.0307
1.0000E-04 1.0593E-04 8.6920E+05 0.0312
1.0593E-04 1.1220E-04 8.6516E+05 0.0307
1.1220E-04 1.1885E-04 9.0440E+05 0.0305
1.1885E-04 1.2589E-04 9.7020E+05 0.0292
1.2589E-04 1.3335E-04 8.8663E+05 0.0310
1.3335E-04 1.4125E-04 8.2781E+05 0.0314
1.4125E-04 1.4962E-04 9.0467E+05 0.0305
1.4962E-04 1.5849E-04 8.8228E+05 0.0304
1.5849E-04 1.6788E-04 9.0673E+05 0.0302
1.6788E-04 1.7783E-04 8.8326E+05 0.0305
1.7783E-04 1.8836E-04 9.2728E+05 0.0303
1.8836E-04 1.9953E-04 8.7641E+05 0.0309
1.9953E-04 2.1135E-04 8.8711E+05 0.0308
2.1135E-04 2.2387E-04 9.0934E+05 0.0299
2.2387E-04 2.3714E-04 8.5018E+05 0.0311
2.3714E-04 2.5119E-04 9.1293E+05 0.0300
2.5119E-04 2.6607E-04 8.6832E+05 0.0307
2.6607E-04 2.8184E-04 8.8199E+05 0.0312
2.8184E-04 2.9854E-04 8.8801E+05 0.0306
2.9854E-04 3.1623E-04 8.9643E+05 0.0304
3.1623E-04 3.3497E-04 9.2409E+05 0.0301
3.3497E-04 3.5481E-04 9.0687E+05 0.0306
3.5481E-04 3.7584E-04 8.7605E+05 0.0306
3.7584E-04 3.9811E-04 9.2578E+05 0.0300
3.9811E-04 4.2170E-04 8.9691E+05 0.0305
4.2170E-04 4.4668E-04 9.7220E+05 0.0292
4.4668E-04 4.7315E-04 9.0785E+05 0.0303
4.7315E-04 5.0119E-04 8.9453E+05 0.0304
5.0119E-04 5.3088E-04 9.3351E+05 0.0303
5.3088E-04 5.6234E-04 9.2566E+05 0.0299
5.6234E-04 5.9566E-04 8.8420E+05 0.0307
5.9566E-04 6.3096E-04 9.4182E+05 0.0300
6.3096E-04 6.6834E-04 8.9576E+05 0.0303
6.6834E-04 7.0795E-04 8.9983E+05 0.0305
7.0795E-04 7.4989E-04 9.5540E+05 0.0295
7.4989E-04 7.9433E-04 9.4665E+05 0.0299
7.9433E-04 8.4140E-04 9.0981E+05 0.0300
8.4140E-04 8.9125E-04 9.3048E+05 0.0303
8.9125E-04 9.4406E-04 9.4301E+05 0.0298
9.4406E-04 1.0000E-03 9.1002E+05 0.0301
1.0000E-03 1.0593E-03 9.1428E+05 0.0297
1.0593E-03 1.1220E-03 9.2972E+05 0.0298
1.1220E-03 1.1885E-03 9.9235E+05 0.0290
1.1885E-03 1.2589E-03 9.3213E+05 0.0298
1.2589E-03 1.3335E-03 9.6642E+05 0.0293
1.3335E-03 1.4125E-03 9.1508E+05 0.0303
1.4125E-03 1.4962E-03 9.4953E+05 0.0299
1.4962E-03 1.5849E-03 9.9431E+05 0.0290
1.5849E-03 1.6788E-03 9.2564E+05 0.0296
1.6788E-03 1.7783E-03 9.6158E+05 0.0293
1.7783E-03 1.8836E-03 9.6959E+05 0.0291
1.8836E-03 1.9953E-03 9.7285E+05 0.0291
1.9953E-03 2.1135E-03 9.8923E+05 0.0288
2.1135E-03 2.2387E-03 9.9112E+05 0.0286
2.2387E-03 2.3714E-03 9.0894E+05 0.0300
2.3714E-03 2.5119E-03 9.5946E+05 0.0292
2.5119E-03 2.6607E-03 9.7828E+05 0.0292
2.6607E-03 2.8184E-03 1.0052E+06 0.0290
2.8184E-03 2.9854E-03 9.4633E+05 0.0294
2.9854E-03 3.1623E-03 9.7705E+05 0.0288
3.1623E-03 3.3497E-03 1.0377E+06 0.0285
3.3497E-03 3.5481E-03 1.0001E+06 0.0286
3.5481E-03 3.7584E-03 9.2374E+05 0.0299
3.7584E-03 3.9811E-03 9.5699E+05 0.0294
3.9811E-03 4.2170E-03 1.0116E+06 0.0285
4.2170E-03 4.4668E-03 9.6182E+05 0.0293
4.4668E-03 4.7315E-03 1.0389E+06 0.0283
4.7315E-03 5.0119E-03 1.0008E+06 0.0290
5.0119E-03 5.3088E-03 9.8263E+05 0.0290
5.3088E-03 5.6234E-03 9.9580E+05 0.0289
5.6234E-03 5.9566E-03 9.9794E+05 0.0288
5.9566E-03 6.3096E-03 1.0058E+06 0.0287
6.3096E-03 6.6834E-03 1.0689E+06 0.0277
6.6834E-03 7.0795E-03 1.0390E+06 0.0284
7.0795E-03 7.4989E-03 1.0494E+06 0.0283
7.4989E-03 7.9433E-03 1.1023E+06 0.0278
7.9433E-03 8.4140E-03 1.0456E+06 0.0285
8.4140E-03 8.9125E-03 1.0814E+06 0.0275
8.9125E-03 9.4406E-03 1.1249E+06 0.0271
9.4406E-03 1.0000E-02 1.0382E+06 0.0281
1.0000E-02 1.0593E-02 1.0325E+06 0.0283
1.0593E-02 1.1220E-02 1.0744E+06 0.0276
1.1220E-02 1.1885E-02 1.1189E+06 0.0271
1.1885E-02 1.2589E-02 1.0681E+06 0.0278
1.2589E-02 1.3335E-02 1.0975E+06 0.0275
1.3335E-02 1.4125E-02 1.1213E+06 0.0272
1.4125E-02 1.4962E-02 1.1185E+06 0.0271
1.4962E-02 1.5849E-02 1.2249E+06 0.0261
1.5849E-02 1.6788E-02 1.1325E+06 0.0269
1.6788E-02 1.7783E-02 1.1701E+06 0.0266
1.7783E-02 1.8836E-02 1.1720E+06 0.0267
1.8836E-02 1.9953E-02 1.2029E+06 0.0263
1.9953E-02 2.1135E-02 1.1343E+06 0.0267
2.1135E-02 2.2387E-02 1.2266E+06 0.0259
2.2387E-02 2.3714E-02 1.2070E+06 0.0260
2.3714E-02 2.5119E-02 1.1978E+06 0.0261
2.5119E-02 2.6607E-02 1.2426E+06 0.0256
2.6607E-02 2.8184E-02 1.2995E+06 0.0252
2.8184E-02 2.9854E-02 1.2745E+06 0.0256
2.9854E-02 3.1623E-02 1.2848E+06 0.0254
3.1623E-02 3.3497E-02 1.2919E+06 0.0253
3.3497E-02 3.5481E-02 1.3191E+06 0.0252
3.5481E-02 3.7584E-02 1.3608E+06 0.0249
3.7584E-02 3.9811E-02 1.3758E+06 0.0246
3.9811E-02 4.2170E-02 1.3665E+06 0.0244
4.2170E-02 4.4668E-02 1.3903E+06 0.0242
4.4668E-02 4.7315E-02 1.4600E+06 0.0237
4.7315E-02 5.0119E-02 1.3682E+06 0.0245
5.0119E-02 5.3088E-02 1.4931E+06 0.0236
5.3088E-02 5.6234E-02 1.4999E+06 0.0233
5.6234E-02 5.9566E-02 1.5220E+06 0.0232
5.9566E-02 6.3096E-02 1.6011E+06 0.0227
6.3096E-02 6.6834E-02 1.5892E+06 0.0227
6.6834E-02 7.0795E-02 1.6152E+06 0.0224
7.0795E-02 7.4989E-02 1.6796E+06 0.0219
7.4989E-02 7.9433E-02 1.7110E+06 0.0219
7.9433E-02 8.4140E-02 1.7531E+06 0.0218
8.4140E-02 8.9125E-02 1.8461E+06 0.0209
8.9125E-02 9.4406E-02 1.8539E+06 0.0210
9.4406E-02 1.0000E-01 1.9231E+06 0.0205
1.0000E-01 1.0593E-01 1.8993E+06 0.0205
1.0593E-01 1.1220E-01 2.0250E+06 0.0200
1.1220E-01 1.1885E-01 2.0792E+06 0.0197
1.1885E-01 1.2589E-01 2.0851E+06 0.0197
1.2589E-01 1.3335E-01 2.1026E+06 0.0195
1.3335E-01 1.4125E-01 2.1480E+06 0.0195
1.4125E-01 1.4962E-01 2.2972E+06 0.0188
1.4962E-01 1.5849E-01 2.3945E+06 0.0184
1.5849E-01 1.6788E-01 2.3736E+06 0.0183
1.6788E-01 1.7783E-01 2.5025E+06 0.0179
1.7783E-01 1.8836E-01 2.4329E+06 0.0181
1.8836E-01 1.9953E-01 2.5726E+06 0.0176
1.9953E-01 2.1135E-01 2.7424E+06 0.0171
2.1135E-01 2.2387E-01 2.8305E+06 0.0167
2.2387E-01 2.3714E-01 2.8314E+06 0.0168
2.3714E-01 2.5119E-01 2.9200E+06 0.0166
2.5119E-01 2.6607E-01 3.0109E+06 0.0161
2.6607E-01 2.8184E-01 3.1716E+06 0.0157
2.8184E-01 2.9854E-01 3.2625E+06 0.0156
2.9854E-01 3.1623E-01 3.3985E+06 0.0151
3.1623E-01 3.3497E-01 3.4987E+06 0.0149
3.3497E-01 3.5481E-01 3.6643E+06 0.0146
3.5481E-01 3.7584E-01 3.7605E+06 0.0144
3.7584E-01 3.9811E-01 3.8852E+06 0.0141
3.9811E-01 4.2170E-01 3.9799E+06 0.0140
4.2170E-01 4.4668E-01 4.1733E+06 0.0136
4.4668E-01 4.7315E-01 4.5000E+06 0.0131
4.7315E-01 5.0119E-01 4.4015E+06 0.0132
5.0119E-01 5.3088E-01 4.6657E+06 0.0128
5.3088E-01 5.6234E-01 4.8729E+06 0.0126
5.6234E-01 5.9566E-01 5.0541E+06 0.0123
5.9566E-01 6.3096E-01 5.1263E+06 0.0122
6.3096E-01 6.6834E-01 5.3752E+06 0.0119
6.6834E-01 7.0795E-01 5.3982E+06 0.0119
7.0795E-01 7.4989E-01 5.7115E+06 0.0115
7.4989E-01 7.9433E-01 5.9303E+06 0.0113
7.9433E-01 8.4140E-01 6.0376E+06 0.0112
8.4140E-01 8.9125E-01 6.3505E+06 0.0109
8.9125E-01 9.4406E-01 6.5461E+06 0.0107
9.4406E-01 1.0000E+00 6.7757E+06 0.0105
1.0000E+00 1.0593E+00 6.9272E+06 0.0104
1.0593E+00 1.1220E+00 7.0726E+06 0.0103
1.1220E+00 1.1885E+00 7.4078E+06 0.0101
1.1885E+00 1.2589E+00 7.9524E+06 0.0098
1.2589E+00 1.3335E+00 8.1155E+06 0.0097
1.3335E+00 1.4125E+00 8.4085E+06 0.0095
1.4125E+00 1.4962E+00 8.9186E+06 0.0092
1.4962E+00 1.5849E+00 9.4303E+06 0.0090
1.5849E+00 1.6788E+00 9.9350E+06 0.0087
1.6788E+00 1.7783E+00 1.0981E+07 0.0083
1.7783E+00 1.8836E+00 1.2495E+07 0.0078
1.8836E+00 1.9953E+00 1.3203E+07 0.0076
1.9953E+00 2.1135E+00 1.2899E+07 0.0077
2.1135E+00 2.2387E+00 1.3112E+07 0.0077
2.2387E+00 2.3714E+00 1.3020E+07 0.0077
2.3714E+00 2.5119E+00 1.3103E+07 0.0077
2.5119E+00 2.6607E+00 1.2765E+07 0.0078
2.6607E+00 2.8184E+00 1.1510E+07 0.0083
2.8184E+00 2.9854E+00 9.3073E+06 0.0092
2.9854E+00 3.1623E+00 1.0742E+07 0.0086
3.1623E+00 3.3497E+00 9.4208E+06 0.0091
3.3497E+00 3.5481E+00 8.8405E+06 0.0094
3.5481E+00 3.7584E+00 8.5208E+06 0.0096
3.7584E+00 3.9811E+00 8.0852E+06 0.0098
3.9811E+00 4.2170E+00 8.3703E+06 0.0096
4.2170E+00 4.4668E+00 7.5722E+06 0.0102
4.4668E+00 4.7315E+00 7.5042E+06 0.0102
4.7315E+00 5.0119E+00 6.9369E+06 0.0106
5.0119E+00 5.3088E+00 6.3211E+06 0.0111
5.3088E+00 5.6234E+00 5.7949E+06 0.0117
5.6234E+00 5.9566E+00 5.5806E+06 0.0119
5.9566E+00 6.3096E+00 4.8029E+06 0.0128
6.3096E+00 6.6834E+00 4.3914E+06 0.0134
6.6834E+00 7.0795E+00 4.6835E+06 0.0129
7.0795E+00 7.4989E+00 4.0725E+06 0.0139
7.4989E+00 7.9433E+00 3.1974E+06 0.0157
7.9433E+00 8.4140E+00 2.8633E+06 0.0166
8.4140E+00 8.9125E+00 2.7713E+06 0.0169
8.9125E+00 9.4406E+00 2.4005E+06 0.0181
9.4406E+00 1.0000E+01 2.4040E+06 0.0181
1.0000E+01 1.0593E+01 2.3892E+06 0.0181
1.0593E+01 1.1220E+01 2.2279E+06 0.0187
1.1220E+01 1.1885E+01 1.8817E+06 0.0205
1.1885E+01 1.2589E+01 1.6119E+06 0.0221
1.2589E+01 1.3335E+01 1.3951E+06 0.0236
1.3335E+01 1.4125E+01 1.3579E+06 0.0241
1.4125E+01 1.4962E+01 1.2665E+06 0.0249
1.4962E+01 1.5849E+01 1.0325E+06 0.0274
1.5849E+01 1.6788E+01 9.3274E+05 0.0291
1.6788E+01 1.7783E+01 8.4565E+05 0.0307
1.7783E+01 1.8836E+01 6.5376E+05 0.0353
1.8836E+01 1.9953E+01 4.6044E+05 0.0421
1.9953E+01 2.1135E+01 4.0200E+05 0.0452
2.1135E+01 2.2387E+01 3.3476E+05 0.0497
2.2387E+01 2.3714E+01 2.9287E+05 0.0533
2.3714E+01 2.5119E+01 2.6245E+05 0.0568
2.5119E+01 2.6607E+01 1.7500E+05 0.0687
2.6607E+01 2.8184E+01 1.5204E+05 0.0735
2.8184E+01 2.9854E+01 1.3021E+05 0.0804
2.9854E+01 3.1623E+01 1.0330E+05 0.0892
3.1623E+01 3.3497E+01 7.9186E+04 0.1039
3.3497E+01 3.5481E+01 5.4016E+04 0.1270
3.5481E+01 3.7584E+01 2.8851E+04 0.1768
3.7584E+01 3.9811E+01 1.9245E+04 0.2116
3.9811E+01 4.2170E+01 1.0025E+04 0.2922
4.2170E+01 4.4668E+01 8.0963E+03 0.3229
4.4668E+01 4.7315E+01 4.3941E+03 0.4133
4.7315E+01 5.0119E+01 6.3034E+03 0.3605
5.0119E+01 5.3088E+01 1.8360E+03 0.7080
5.3088E+01 5.6234E+01 3.5094E+03 0.5075
5.6234E+01 5.9566E+01 2.4147E+03 0.5891
5.9566E+01 6.3096E+01 0.0000E+00 0.0000
6.3096E+01 6.6834E+01 0.0000E+00 0.0000
6.6834E+01 7.0795E+01 0.0000E+00 0.0000
7.0795E+01 7.4989E+01 0.0000E+00 0.0000
7.4989E+01 7.9433E+01 0.0000E+00 0.0000
7.9433E+01 8.4140E+01 0.0000E+00 0.0000
8.4140E+01 8.9125E+01 0.0000E+00 0.0000
8.9125E+01 9.4406E+01 0.0000E+00 0.0000
9.4406E+01 1.0000E+02 0.0000E+00 0.0000
