# Supplementary material for: Demonstration of non-destructive and isotope-sensitive material analysis using a short-pulsed laser-driven epi-thermal neutron source
Source: Nat Commun. 2022 Mar 4;13:1173. doi: 10.1038/s41467-022-28756-0 (PMC8897477; doi:10.1038/s41467-022-28756-0)
Supplement: Supplementary file 3 — Source Data [file 41467_2022_28756_MOESM3_ESM.zip › Data/Other Simulations/WolframSimOut.csv]

1.0000E-08 1.0593E-08 4.6256E+05 0.0460
1.0593E-08 1.1220E-08 5.1988E+05 0.0409
1.1220E-08 1.1885E-08 6.3521E+05 0.0391
1.1885E-08 1.2589E-08 7.6071E+05 0.0364
1.2589E-08 1.3335E-08 8.6332E+05 0.0721
1.3335E-08 1.4125E-08 8.7125E+05 0.0340
1.4125E-08 1.4962E-08 9.5619E+05 0.0332
1.4962E-08 1.5849E-08 1.0652E+06 0.0304
1.5849E-08 1.6788E-08 1.2154E+06 0.0287
1.6788E-08 1.7783E-08 1.3993E+06 0.0277
1.7783E-08 1.8836E-08 1.6332E+06 0.0282
1.8836E-08 1.9953E-08 1.5724E+06 0.0317
1.9953E-08 2.1135E-08 1.6824E+06 0.0236
2.1135E-08 2.2387E-08 1.9121E+06 0.0229
2.2387E-08 2.3714E-08 2.0902E+06 0.0276
2.3714E-08 2.5119E-08 2.2601E+06 0.0214
2.5119E-08 2.6607E-08 2.5950E+06 0.0267
2.6607E-08 2.8184E-08 2.7265E+06 0.0247
2.8184E-08 2.9854E-08 2.7892E+06 0.0211
2.9854E-08 3.1623E-08 3.0831E+06 0.0180
3.1623E-08 3.3497E-08 3.4707E+06 0.0212
3.3497E-08 3.5481E-08 3.8281E+06 0.0291
3.5481E-08 3.7584E-08 3.9714E+06 0.0178
3.7584E-08 3.9811E-08 4.0924E+06 0.0190
3.9811E-08 4.2170E-08 4.2497E+06 0.0185
4.2170E-08 4.4668E-08 4.5937E+06 0.0217
4.4668E-08 4.7315E-08 5.0427E+06 0.0665
4.7315E-08 5.0119E-08 4.9247E+06 0.0162
5.0119E-08 5.3088E-08 5.0191E+06 0.0166
5.3088E-08 5.6234E-08 5.0610E+06 0.0147
5.6234E-08 5.9566E-08 5.3446E+06 0.0186
5.9566E-08 6.3096E-08 5.3175E+06 0.0151
6.3096E-08 6.6834E-08 5.5173E+06 0.0147
6.6834E-08 7.0795E-08 5.3549E+06 0.0152
7.0795E-08 7.4989E-08 5.4856E+06 0.0195
7.4989E-08 7.9433E-08 5.2335E+06 0.0169
7.9433E-08 8.4140E-08 4.9126E+06 0.0145
8.4140E-08 8.9125E-08 5.2621E+06 0.0145
8.9125E-08 9.4406E-08 4.9151E+06 0.0159
9.4406E-08 1.0000E-07 4.7070E+06 0.0206
1.0000E-07 1.0593E-07 4.3008E+06 0.0165
1.0593E-07 1.1220E-07 4.1649E+06 0.0192
1.1220E-07 1.1885E-07 3.5041E+06 0.0185
1.1885E-07 1.2589E-07 3.3087E+06 0.0186
1.2589E-07 1.3335E-07 3.6726E+06 0.0245
1.3335E-07 1.4125E-07 2.8792E+06 0.0197
1.4125E-07 1.4962E-07 2.6126E+06 0.0213
1.4962E-07 1.5849E-07 2.2917E+06 0.0344
1.5849E-07 1.6788E-07 2.0295E+06 0.0266
1.6788E-07 1.7783E-07 1.7424E+06 0.0263
1.7783E-07 1.8836E-07 1.5833E+06 0.0298
1.8836E-07 1.9953E-07 1.5791E+06 0.0310
1.9953E-07 2.1135E-07 1.2288E+06 0.0318
2.1135E-07 2.2387E-07 1.1783E+06 0.0545
2.2387E-07 2.3714E-07 1.0795E+06 0.0360
2.3714E-07 2.5119E-07 9.7750E+05 0.0350
2.5119E-07 2.6607E-07 9.2499E+05 0.0343
2.6607E-07 2.8184E-07 9.1993E+05 0.0357
2.8184E-07 2.9854E-07 9.3571E+05 0.0398
2.9854E-07 3.1623E-07 9.1601E+05 0.0374
3.1623E-07 3.3497E-07 8.6634E+05 0.0375
3.3497E-07 3.5481E-07 9.2026E+05 0.0327
3.5481E-07 3.7584E-07 8.8354E+05 0.0424
3.7584E-07 3.9811E-07 8.8006E+05 0.0366
3.9811E-07 4.2170E-07 9.4983E+05 0.0393
4.2170E-07 4.4668E-07 8.7240E+05 0.0365
4.4668E-07 4.7315E-07 9.1691E+05 0.0518
4.7315E-07 5.0119E-07 8.5406E+05 0.0386
5.0119E-07 5.3088E-07 8.5243E+05 0.0349
5.3088E-07 5.6234E-07 9.6827E+05 0.0696
5.6234E-07 5.9566E-07 8.8144E+05 0.0351
5.9566E-07 6.3096E-07 8.9153E+05 0.0441
6.3096E-07 6.6834E-07 8.5890E+05 0.0352
6.6834E-07 7.0795E-07 9.1486E+05 0.0505
7.0795E-07 7.4989E-07 8.9033E+05 0.0395
7.4989E-07 7.9433E-07 8.4041E+05 0.0335
7.9433E-07 8.4140E-07 8.2554E+05 0.0364
8.4140E-07 8.9125E-07 8.8228E+05 0.0578
8.9125E-07 9.4406E-07 9.2211E+05 0.0805
9.4406E-07 1.0000E-06 8.4456E+05 0.0362
1.0000E-06 1.0593E-06 8.5977E+05 0.0341
1.0593E-06 1.1220E-06 8.3808E+05 0.0402
1.1220E-06 1.1885E-06 8.5591E+05 0.0608
1.1885E-06 1.2589E-06 8.7617E+05 0.0469
1.2589E-06 1.3335E-06 7.9852E+05 0.0416
1.3335E-06 1.4125E-06 8.4572E+05 0.0410
1.4125E-06 1.4962E-06 9.2316E+05 0.0482
1.4962E-06 1.5849E-06 9.4292E+05 0.0819
1.5849E-06 1.6788E-06 7.9789E+05 0.0360
1.6788E-06 1.7783E-06 8.2447E+05 0.0442
1.7783E-06 1.8836E-06 8.8088E+05 0.0677
1.8836E-06 1.9953E-06 7.9698E+05 0.0383
1.9953E-06 2.1135E-06 9.0120E+05 0.0395
2.1135E-06 2.2387E-06 8.8296E+05 0.0348
2.2387E-06 2.3714E-06 8.8323E+05 0.0605
2.3714E-06 2.5119E-06 8.5201E+05 0.0409
2.5119E-06 2.6607E-06 9.0315E+05 0.0537
2.6607E-06 2.8184E-06 7.8572E+05 0.0364
2.8184E-06 2.9854E-06 7.9370E+05 0.0368
2.9854E-06 3.1623E-06 8.2829E+05 0.0649
3.1623E-06 3.3497E-06 7.4153E+05 0.0356
3.3497E-06 3.5481E-06 7.2671E+05 0.0369
3.5481E-06 3.7584E-06 6.4987E+05 0.0386
3.7584E-06 3.9811E-06 3.4565E+05 0.0487
3.9811E-06 4.2170E-06 1.4689E+04 0.3143
4.2170E-06 4.4668E-06 1.9073E+05 0.0825
4.4668E-06 4.7315E-06 5.9892E+05 0.0429
4.7315E-06 5.0119E-06 8.1754E+05 0.0434
5.0119E-06 5.3088E-06 9.6347E+05 0.1125
5.3088E-06 5.6234E-06 8.6142E+05 0.0521
5.6234E-06 5.9566E-06 8.5844E+05 0.0407
5.9566E-06 6.3096E-06 8.8007E+05 0.0550
6.3096E-06 6.6834E-06 7.6834E+05 0.0385
6.6834E-06 7.0795E-06 8.5246E+05 0.0358
7.0795E-06 7.4989E-06 6.4085E+05 0.0630
7.4989E-06 7.9433E-06 1.9591E+05 0.0790
7.9433E-06 8.4140E-06 8.2095E+05 0.0430
8.4140E-06 8.9125E-06 8.7472E+05 0.0447
8.9125E-06 9.4406E-06 9.3088E+05 0.0395
9.4406E-06 1.0000E-05 9.0508E+05 0.0774
1.0000E-05 1.0593E-05 9.4779E+05 0.0399
1.0593E-05 1.1220E-05 8.9914E+05 0.0394
1.1220E-05 1.1885E-05 9.7672E+05 0.0828
1.1885E-05 1.2589E-05 9.3740E+05 0.0377
1.2589E-05 1.3335E-05 9.1236E+05 0.0422
1.3335E-05 1.4125E-05 9.4344E+05 0.0437
1.4125E-05 1.4962E-05 9.9256E+05 0.0451
1.4962E-05 1.5849E-05 8.6447E+05 0.0415
1.5849E-05 1.6788E-05 9.2419E+05 0.0737
1.6788E-05 1.7783E-05 7.7328E+05 0.0587
1.7783E-05 1.8836E-05 7.2591E+05 0.0520
1.8836E-05 1.9953E-05 2.1043E+05 0.1018
1.9953E-05 2.1135E-05 1.6454E+05 0.0954
2.1135E-05 2.2387E-05 3.9090E+05 0.0824
2.2387E-05 2.3714E-05 7.4916E+05 0.0522
2.3714E-05 2.5119E-05 9.4232E+05 0.0457
2.5119E-05 2.6607E-05 8.0797E+05 0.0417
2.6607E-05 2.8184E-05 3.7252E+05 0.0622
2.8184E-05 2.9854E-05 1.0106E+06 0.0558
2.9854E-05 3.1623E-05 9.3205E+05 0.0467
3.1623E-05 3.3497E-05 9.7792E+05 0.0473
3.3497E-05 3.5481E-05 1.0247E+06 0.0516
3.5481E-05 3.7584E-05 9.4791E+05 0.0401
3.7584E-05 3.9811E-05 9.7977E+05 0.0410
3.9811E-05 4.2170E-05 8.5151E+05 0.0716
4.2170E-05 4.4668E-05 1.2477E+06 0.0866
4.4668E-05 4.7315E-05 9.0539E+05 0.0734
4.7315E-05 5.0119E-05 6.1945E+05 0.0534
5.0119E-05 5.3088E-05 1.0005E+06 0.0754
5.3088E-05 5.6234E-05 9.2926E+05 0.0398
5.6234E-05 5.9566E-05 1.0331E+06 0.0383
5.9566E-05 6.3096E-05 1.0918E+06 0.0627
6.3096E-05 6.6834E-05 9.0693E+05 0.0404
6.6834E-05 7.0795E-05 9.7895E+05 0.0385
7.0795E-05 7.4989E-05 9.5780E+05 0.0349
7.4989E-05 7.9433E-05 1.0065E+06 0.0516
7.9433E-05 8.4140E-05 9.4188E+05 0.0358
8.4140E-05 8.9125E-05 1.0481E+06 0.0539
8.9125E-05 9.4406E-05 8.5724E+05 0.0360
9.4406E-05 1.0000E-04 1.1037E+06 0.0433
1.0000E-04 1.0593E-04 6.2670E+05 0.0496
1.0593E-04 1.1220E-04 1.3713E+06 0.0428
1.1220E-04 1.1885E-04 7.7783E+05 0.0548
1.1885E-04 1.2589E-04 1.0398E+06 0.0445
1.2589E-04 1.3335E-04 9.3351E+05 0.0356
1.3335E-04 1.4125E-04 9.0101E+05 0.0467
1.4125E-04 1.4962E-04 9.9722E+05 0.0672
1.4962E-04 1.5849E-04 1.2376E+06 0.1341
1.5849E-04 1.6788E-04 9.1610E+05 0.0332
1.6788E-04 1.7783E-04 1.3400E+06 0.0492
1.7783E-04 1.8836E-04 1.2152E+06 0.1179
1.8836E-04 1.9953E-04 8.4865E+05 0.0448
1.9953E-04 2.1135E-04 1.1518E+06 0.0402
2.1135E-04 2.2387E-04 1.4242E+06 0.2279
2.2387E-04 2.3714E-04 9.8276E+05 0.0493
2.3714E-04 2.5119E-04 1.3718E+06 0.0424
2.5119E-04 2.6607E-04 8.8626E+05 0.0510
2.6607E-04 2.8184E-04 1.0147E+06 0.0680
2.8184E-04 2.9854E-04 9.7591E+05 0.0482
2.9854E-04 3.1623E-04 1.0046E+06 0.0442
3.1623E-04 3.3497E-04 1.0134E+06 0.0458
3.3497E-04 3.5481E-04 1.0366E+06 0.0524
3.5481E-04 3.7584E-04 1.1170E+06 0.0684
3.7584E-04 3.9811E-04 1.0114E+06 0.0670
3.9811E-04 4.2170E-04 1.1607E+06 0.0400
4.2170E-04 4.4668E-04 9.6215E+05 0.0528
4.4668E-04 4.7315E-04 1.0452E+06 0.0407
4.7315E-04 5.0119E-04 1.1543E+06 0.0611
5.0119E-04 5.3088E-04 1.0613E+06 0.0391
5.3088E-04 5.6234E-04 1.0647E+06 0.0427
5.6234E-04 5.9566E-04 1.0592E+06 0.0510
5.9566E-04 6.3096E-04 9.9617E+05 0.0371
6.3096E-04 6.6834E-04 1.3001E+06 0.0708
6.6834E-04 7.0795E-04 1.3568E+06 0.0549
7.0795E-04 7.4989E-04 1.1849E+06 0.0529
7.4989E-04 7.9433E-04 1.3644E+06 0.0428
7.9433E-04 8.4140E-04 8.4660E+05 0.0409
8.4140E-04 8.9125E-04 1.0114E+06 0.0441
8.9125E-04 9.4406E-04 1.6351E+06 0.0409
9.4406E-04 1.0000E-03 7.7765E+05 0.0458
1.0000E-03 1.0593E-03 1.2343E+06 0.1011
1.0593E-03 1.1220E-03 1.1706E+06 0.0429
1.1220E-03 1.1885E-03 1.1533E+06 0.0442
1.1885E-03 1.2589E-03 1.3909E+06 0.0620
1.2589E-03 1.3335E-03 1.1156E+06 0.0903
1.3335E-03 1.4125E-03 1.3070E+06 0.0526
1.4125E-03 1.4962E-03 1.3383E+06 0.0472
1.4962E-03 1.5849E-03 1.0278E+06 0.0436
1.5849E-03 1.6788E-03 1.1917E+06 0.0677
1.6788E-03 1.7783E-03 1.2528E+06 0.0422
1.7783E-03 1.8836E-03 1.1962E+06 0.1158
1.8836E-03 1.9953E-03 1.3003E+06 0.0495
1.9953E-03 2.1135E-03 1.4704E+06 0.1104
2.1135E-03 2.2387E-03 1.2536E+06 0.0921
2.2387E-03 2.3714E-03 1.1360E+06 0.0391
2.3714E-03 2.5119E-03 1.1588E+06 0.0407
2.5119E-03 2.6607E-03 1.2754E+06 0.0417
2.6607E-03 2.8184E-03 1.2082E+06 0.0424
2.8184E-03 2.9854E-03 1.2994E+06 0.0497
2.9854E-03 3.1623E-03 1.3972E+06 0.0649
3.1623E-03 3.3497E-03 1.1705E+06 0.0395
3.3497E-03 3.5481E-03 1.3427E+06 0.0445
3.5481E-03 3.7584E-03 1.1391E+06 0.0421
3.7584E-03 3.9811E-03 1.2646E+06 0.0392
3.9811E-03 4.2170E-03 1.2134E+06 0.0390
4.2170E-03 4.4668E-03 1.2413E+06 0.0687
4.4668E-03 4.7315E-03 1.3420E+06 0.0474
4.7315E-03 5.0119E-03 1.2929E+06 0.0441
5.0119E-03 5.3088E-03 1.2548E+06 0.0393
5.3088E-03 5.6234E-03 1.2036E+06 0.0418
5.6234E-03 5.9566E-03 1.3080E+06 0.0462
5.9566E-03 6.3096E-03 1.1956E+06 0.0380
6.3096E-03 6.6834E-03 1.3230E+06 0.0427
6.6834E-03 7.0795E-03 1.2916E+06 0.0492
7.0795E-03 7.4989E-03 1.3446E+06 0.0567
7.4989E-03 7.9433E-03 1.3920E+06 0.0491
7.9433E-03 8.4140E-03 1.3021E+06 0.0372
8.4140E-03 8.9125E-03 1.3747E+06 0.0445
8.9125E-03 9.4406E-03 1.4146E+06 0.0429
9.4406E-03 1.0000E-02 1.2900E+06 0.0384
1.0000E-02 1.0593E-02 1.3077E+06 0.0444
1.0593E-02 1.1220E-02 1.3414E+06 0.0372
1.1220E-02 1.1885E-02 1.3881E+06 0.0426
1.1885E-02 1.2589E-02 1.3319E+06 0.0429
1.2589E-02 1.3335E-02 1.4851E+06 0.0875
1.3335E-02 1.4125E-02 1.4213E+06 0.0425
1.4125E-02 1.4962E-02 1.3639E+06 0.0417
1.4962E-02 1.5849E-02 1.4444E+06 0.0359
1.5849E-02 1.6788E-02 1.2943E+06 0.0322
1.6788E-02 1.7783E-02 1.4928E+06 0.0489
1.7783E-02 1.8836E-02 1.3882E+06 0.0331
1.8836E-02 1.9953E-02 1.4126E+06 0.0353
1.9953E-02 2.1135E-02 1.4232E+06 0.0383
2.1135E-02 2.2387E-02 1.4990E+06 0.0402
2.2387E-02 2.3714E-02 1.4699E+06 0.0420
2.3714E-02 2.5119E-02 1.4453E+06 0.0650
2.5119E-02 2.6607E-02 1.5028E+06 0.0385
2.6607E-02 2.8184E-02 1.4831E+06 0.0323
2.8184E-02 2.9854E-02 1.6246E+06 0.0595
2.9854E-02 3.1623E-02 1.4703E+06 0.0335
3.1623E-02 3.3497E-02 1.5590E+06 0.0342
3.3497E-02 3.5481E-02 1.6520E+06 0.0412
3.5481E-02 3.7584E-02 1.6429E+06 0.0352
3.7584E-02 3.9811E-02 1.6604E+06 0.0389
3.9811E-02 4.2170E-02 1.6992E+06 0.0330
4.2170E-02 4.4668E-02 1.7433E+06 0.0362
4.4668E-02 4.7315E-02 1.8135E+06 0.0469
4.7315E-02 5.0119E-02 1.7017E+06 0.0403
5.0119E-02 5.3088E-02 1.8141E+06 0.0496
5.3088E-02 5.6234E-02 1.8120E+06 0.0307
5.6234E-02 5.9566E-02 1.8333E+06 0.0303
5.9566E-02 6.3096E-02 2.1955E+06 0.0687
6.3096E-02 6.6834E-02 1.9276E+06 0.0334
6.6834E-02 7.0795E-02 2.0491E+06 0.0400
7.0795E-02 7.4989E-02 2.2867E+06 0.1419
7.4989E-02 7.9433E-02 2.1027E+06 0.0345
7.9433E-02 8.4140E-02 2.4265E+06 0.0659
8.4140E-02 8.9125E-02 2.2228E+06 0.0273
8.9125E-02 9.4406E-02 2.3046E+06 0.0346
9.4406E-02 1.0000E-01 2.2904E+06 0.0266
1.0000E-01 1.0593E-01 2.3833E+06 0.0360
1.0593E-01 1.1220E-01 2.5253E+06 0.0310
1.1220E-01 1.1885E-01 2.6430E+06 0.0383
1.1885E-01 1.2589E-01 2.4937E+06 0.0254
1.2589E-01 1.3335E-01 2.6539E+06 0.0290
1.3335E-01 1.4125E-01 2.7012E+06 0.0269
1.4125E-01 1.4962E-01 3.1450E+06 0.1039
1.4962E-01 1.5849E-01 2.9107E+06 0.0248
1.5849E-01 1.6788E-01 2.9993E+06 0.0249
1.6788E-01 1.7783E-01 2.9841E+06 0.0217
1.7783E-01 1.8836E-01 3.0533E+06 0.0265
1.8836E-01 1.9953E-01 3.2167E+06 0.0252
1.9953E-01 2.1135E-01 3.4346E+06 0.0251
2.1135E-01 2.2387E-01 3.6099E+06 0.0338
2.2387E-01 2.3714E-01 3.6553E+06 0.0250
2.3714E-01 2.5119E-01 3.8506E+06 0.0304
2.5119E-01 2.6607E-01 3.9232E+06 0.0336
2.6607E-01 2.8184E-01 4.1381E+06 0.0215
2.8184E-01 2.9854E-01 4.1903E+06 0.0230
2.9854E-01 3.1623E-01 4.5041E+06 0.0246
3.1623E-01 3.3497E-01 4.6577E+06 0.0373
3.3497E-01 3.5481E-01 4.6191E+06 0.0204
3.5481E-01 3.7584E-01 4.9915E+06 0.0232
3.7584E-01 3.9811E-01 5.0725E+06 0.0219
3.9811E-01 4.2170E-01 5.1478E+06 0.0197
4.2170E-01 4.4668E-01 5.4891E+06 0.0220
4.4668E-01 4.7315E-01 5.6136E+06 0.0190
4.7315E-01 5.0119E-01 5.7764E+06 0.0185
5.0119E-01 5.3088E-01 6.1822E+06 0.0222
5.3088E-01 5.6234E-01 6.1294E+06 0.0169
5.6234E-01 5.9566E-01 6.4777E+06 0.0192
5.9566E-01 6.3096E-01 6.6896E+06 0.0206
6.3096E-01 6.6834E-01 6.8118E+06 0.0186
6.6834E-01 7.0795E-01 6.9917E+06 0.0188
7.0795E-01 7.4989E-01 7.4188E+06 0.0199
7.4989E-01 7.9433E-01 7.7387E+06 0.0196
7.9433E-01 8.4140E-01 7.5925E+06 0.0181
8.4140E-01 8.9125E-01 7.9265E+06 0.0180
8.9125E-01 9.4406E-01 8.1976E+06 0.0174
9.4406E-01 1.0000E+00 8.4625E+06 0.0195
1.0000E+00 1.0593E+00 8.2609E+06 0.0152
1.0593E+00 1.1220E+00 8.5503E+06 0.0152
1.1220E+00 1.1885E+00 8.7370E+06 0.0152
1.1885E+00 1.2589E+00 9.5049E+06 0.0361
1.2589E+00 1.3335E+00 9.5114E+06 0.0155
1.3335E+00 1.4125E+00 9.5811E+06 0.0141
1.4125E+00 1.4962E+00 1.0075E+07 0.0161
1.4962E+00 1.5849E+00 1.0244E+07 0.0117
1.5849E+00 1.6788E+00 1.0717E+07 0.0107
1.6788E+00 1.7783E+00 1.2126E+07 0.0291
1.7783E+00 1.8836E+00 1.3332E+07 0.0137
1.8836E+00 1.9953E+00 1.3618E+07 0.0095
1.9953E+00 2.1135E+00 1.3368E+07 0.0102
2.1135E+00 2.2387E+00 1.3360E+07 0.0089
2.2387E+00 2.3714E+00 1.3324E+07 0.0101
2.3714E+00 2.5119E+00 1.3177E+07 0.0095
2.5119E+00 2.6607E+00 1.2834E+07 0.0095
2.6607E+00 2.8184E+00 1.1773E+07 0.0287
2.8184E+00 2.9854E+00 9.4594E+06 0.0119
2.9854E+00 3.1623E+00 1.0713E+07 0.0118
3.1623E+00 3.3497E+00 9.5125E+06 0.0125
3.3497E+00 3.5481E+00 8.7947E+06 0.0123
3.5481E+00 3.7584E+00 8.5025E+06 0.0111
3.7584E+00 3.9811E+00 7.9480E+06 0.0111
3.9811E+00 4.2170E+00 8.2012E+06 0.0105
4.2170E+00 4.4668E+00 7.3917E+06 0.0109
4.4668E+00 4.7315E+00 7.4016E+06 0.0116
4.7315E+00 5.0119E+00 6.8346E+06 0.0121
5.0119E+00 5.3088E+00 6.3002E+06 0.0159
5.3088E+00 5.6234E+00 5.6286E+06 0.0126
5.6234E+00 5.9566E+00 5.4084E+06 0.0128
5.9566E+00 6.3096E+00 4.6717E+06 0.0134
6.3096E+00 6.6834E+00 4.2945E+06 0.0150
6.6834E+00 7.0795E+00 4.6004E+06 0.0147
7.0795E+00 7.4989E+00 4.0154E+06 0.0164
7.4989E+00 7.9433E+00 3.1387E+06 0.0170
7.9433E+00 8.4140E+00 2.9377E+06 0.0310
8.4140E+00 8.9125E+00 2.7199E+06 0.0192
8.9125E+00 9.4406E+00 2.3608E+06 0.0203
9.4406E+00 1.0000E+01 2.3495E+06 0.0202
1.0000E+01 1.0593E+01 2.3126E+06 0.0187
1.0593E+01 1.1220E+01 2.2408E+06 0.0305
1.1220E+01 1.1885E+01 1.8109E+06 0.0214
1.1885E+01 1.2589E+01 1.5940E+06 0.0295
1.2589E+01 1.3335E+01 1.4105E+06 0.0417
1.3335E+01 1.4125E+01 1.3104E+06 0.0258
1.4125E+01 1.4962E+01 1.2275E+06 0.0257
1.4962E+01 1.5849E+01 1.3256E+06 0.2419
1.5849E+01 1.6788E+01 9.0749E+05 0.0297
1.6788E+01 1.7783E+01 8.2276E+05 0.0316
1.7783E+01 1.8836E+01 6.3474E+05 0.0391
1.8836E+01 1.9953E+01 4.3997E+05 0.0431
1.9953E+01 2.1135E+01 3.8393E+05 0.0473
2.1135E+01 2.2387E+01 3.1914E+05 0.0507
2.2387E+01 2.3714E+01 2.8117E+05 0.0548
2.3714E+01 2.5119E+01 2.4797E+05 0.0579
2.5119E+01 2.6607E+01 1.6728E+05 0.0709
2.6607E+01 2.8184E+01 1.4178E+05 0.0762
2.8184E+01 2.9854E+01 1.2168E+05 0.0827
2.9854E+01 3.1623E+01 9.8622E+04 0.0905
3.1623E+01 3.3497E+01 7.6305E+04 0.1050
3.3497E+01 3.5481E+01 5.0493E+04 0.1300
3.5481E+01 3.7584E+01 2.7700E+04 0.1770
3.7584E+01 3.9811E+01 1.9020E+04 0.2117
3.9811E+01 4.2170E+01 9.9725E+03 0.2923
4.2170E+01 4.4668E+01 7.5012E+03 0.3395
4.4668E+01 4.7315E+01 4.3941E+03 0.4133
4.7315E+01 5.0119E+01 6.3161E+03 0.3604
5.0119E+01 5.3088E+01 1.7839E+03 0.7073
5.3088E+01 5.6234E+01 3.0710E+03 0.5056
5.6234E+01 5.9566E+01 2.4147E+03 0.5891
5.9566E+01 6.3096E+01 0.0000E+00 0.0000
6.3096E+01 6.6834E+01 0.0000E+00 0.0000
6.6834E+01 7.0795E+01 0.0000E+00 0.0000
7.0795E+01 7.4989E+01 0.0000E+00 0.0000
7.4989E+01 7.9433E+01 0.0000E+00 0.0000
7.9433E+01 8.4140E+01 0.0000E+00 0.0000
8.4140E+01 8.9125E+01 0.0000E+00 0.0000
8.9125E+01 9.4406E+01 0.0000E+00 0.0000
9.4406E+01 1.0000E+02 0.0000E+00 0.0000
