# Supplementary material for: Demonstration of non-destructive and isotope-sensitive material analysis using a short-pulsed laser-driven epi-thermal neutron source
Source: Nat Commun. 2022 Mar 4;13:1173. doi: 10.1038/s41467-022-28756-0 (PMC8897477; doi:10.1038/s41467-022-28756-0)
Supplement: Supplementary file 3 — Source Data [file 41467_2022_28756_MOESM3_ESM.zip › Data/TimeUncertainty/0025meV.csv]

1.0000E+00 1.1438E+00 0.0000E+00 0.0000
1.1438E+00 1.3082E+00 0.0000E+00 0.0000
1.3082E+00 1.4962E+00 0.0000E+00 0.0000
1.4962E+00 1.7113E+00 0.0000E+00 0.0000
1.7113E+00 1.9573E+00 0.0000E+00 0.0000
1.9573E+00 2.2387E+00 0.0000E+00 0.0000
2.2387E+00 2.5606E+00 0.0000E+00 0.0000
2.5606E+00 2.9286E+00 0.0000E+00 0.0000
2.9286E+00 3.3497E+00 0.0000E+00 0.0000
3.3497E+00 3.8312E+00 0.0000E+00 0.0000
3.8312E+00 4.3819E+00 0.0000E+00 0.0000
4.3819E+00 5.0119E+00 0.0000E+00 0.0000
5.0119E+00 5.7324E+00 0.0000E+00 0.0000
5.7324E+00 6.5564E+00 0.0000E+00 0.0000
6.5564E+00 7.4989E+00 0.0000E+00 0.0000
7.4989E+00 8.5770E+00 0.0000E+00 0.0000
8.5770E+00 9.8099E+00 0.0000E+00 0.0000
9.8099E+00 1.1220E+01 0.0000E+00 0.0000
1.1220E+01 1.2833E+01 0.0000E+00 0.0000
1.2833E+01 1.4678E+01 0.0000E+00 0.0000
1.4678E+01 1.6788E+01 0.0000E+00 0.0000
1.6788E+01 1.9201E+01 0.0000E+00 0.0000
1.9201E+01 2.1962E+01 0.0000E+00 0.0000
2.1962E+01 2.5119E+01 0.0000E+00 0.0000
2.5119E+01 2.8730E+01 0.0000E+00 0.0000
2.8730E+01 3.2860E+01 0.0000E+00 0.0000
3.2860E+01 3.7584E+01 0.0000E+00 0.0000
3.7584E+01 4.2987E+01 0.0000E+00 0.0000
4.2987E+01 4.9166E+01 0.0000E+00 0.0000
4.9166E+01 5.6234E+01 0.0000E+00 0.0000
5.6234E+01 6.4318E+01 0.0000E+00 0.0000
6.4318E+01 7.3564E+01 0.0000E+00 0.0000
7.3564E+01 8.4140E+01 0.0000E+00 0.0000
8.4140E+01 9.6235E+01 0.0000E+00 0.0000
9.6235E+01 1.1007E+02 0.0000E+00 0.0000
1.1007E+02 1.2589E+02 0.0000E+00 0.0000
1.2589E+02 1.4399E+02 0.0000E+00 0.0000
1.4399E+02 1.6469E+02 0.0000E+00 0.0000
1.6469E+02 1.8836E+02 0.0000E+00 0.0000
1.8836E+02 2.1544E+02 0.0000E+00 0.0000
2.1544E+02 2.4641E+02 0.0000E+00 0.0000
2.4641E+02 2.8184E+02 0.0000E+00 0.0000
2.8184E+02 3.2235E+02 0.0000E+00 0.0000
3.2235E+02 3.6869E+02 0.0000E+00 0.0000
3.6869E+02 4.2170E+02 0.0000E+00 0.0000
4.2170E+02 4.8232E+02 0.0000E+00 0.0000
4.8232E+02 5.5165E+02 0.0000E+00 0.0000
5.5165E+02 6.3096E+02 0.0000E+00 0.0000
6.3096E+02 7.2166E+02 0.0000E+00 0.0000
7.2166E+02 8.2540E+02 4.4036E-13 1.0000
8.2540E+02 9.4406E+02 9.3263E-13 1.0000
9.4406E+02 1.0798E+03 1.6394E-12 0.5796
1.0798E+03 1.2350E+03 0.0000E+00 0.0000
1.2350E+03 1.4125E+03 1.9095E-12 0.5803
1.4125E+03 1.6156E+03 2.7878E-12 0.4359
1.6156E+03 1.8478E+03 2.5850E-12 0.5221
1.8478E+03 2.1135E+03 5.3567E-12 0.3710
2.1135E+03 2.4173E+03 6.7249E-12 0.3304
2.4173E+03 2.7648E+03 6.9078E-12 0.3240
2.7648E+03 3.1623E+03 7.7669E-12 0.2773
3.1623E+03 3.6169E+03 1.5478E-11 0.2804
3.6169E+03 4.1368E+03 2.1212E-11 0.2439
4.1368E+03 4.7315E+03 2.8677E-11 0.2023
4.7315E+03 5.4117E+03 4.6678E-11 0.1597
5.4117E+03 6.1897E+03 3.7323E-11 0.1425
6.1897E+03 7.0795E+03 5.2282E-11 0.1795
7.0795E+03 8.0972E+03 8.1445E-11 0.1776
8.0972E+03 9.2612E+03 7.0901E-11 0.1734
9.2612E+03 1.0593E+04 7.9487E-11 0.1077
1.0593E+04 1.2115E+04 7.8613E-11 0.1139
1.2115E+04 1.3857E+04 1.3091E-10 0.1151
1.3857E+04 1.5849E+04 1.2253E-10 0.1046
1.5849E+04 1.8127E+04 1.3049E-10 0.1113
1.8127E+04 2.0733E+04 1.3013E-10 0.0880
2.0733E+04 2.3714E+04 1.5343E-10 0.0802
2.3714E+04 2.7123E+04 1.5707E-10 0.0858
2.7123E+04 3.1022E+04 1.5710E-10 0.0765
3.1022E+04 3.5481E+04 1.8459E-10 0.0745
3.5481E+04 4.0582E+04 1.9230E-10 0.0799
4.0582E+04 4.6416E+04 1.8816E-10 0.0791
4.6416E+04 5.3088E+04 1.7988E-10 0.0718
5.3088E+04 6.0720E+04 1.9722E-10 0.0842
6.0720E+04 6.9449E+04 2.2483E-10 0.0779
6.9449E+04 7.9433E+04 2.1529E-10 0.0674
7.9433E+04 9.0852E+04 2.5564E-10 0.0778
9.0852E+04 1.0391E+05 2.0005E-10 0.0708
1.0391E+05 1.1885E+05 2.4236E-10 0.1495
1.1885E+05 1.3594E+05 2.0597E-10 0.0901
1.3594E+05 1.5548E+05 1.6960E-10 0.1040
1.5548E+05 1.7783E+05 1.8047E-10 0.0873
1.7783E+05 2.0339E+05 1.3161E-10 0.0857
2.0339E+05 2.3263E+05 1.1690E-10 0.0972
2.3263E+05 2.6607E+05 9.7474E-11 0.1028
2.6607E+05 3.0432E+05 7.6614E-11 0.1032
3.0432E+05 3.4807E+05 6.6708E-11 0.1158
3.4807E+05 3.9811E+05 5.8328E-11 0.1648
3.9811E+05 4.5534E+05 2.4401E-11 0.1619
4.5534E+05 5.2079E+05 2.1960E-11 0.2248
5.2079E+05 5.9566E+05 9.7607E-12 0.4677
5.9566E+05 6.8129E+05 5.7655E-12 0.3626
6.8129E+05 7.7923E+05 3.2630E-12 0.4431
7.7923E+05 8.9125E+05 1.2783E-12 0.7156
8.9125E+05 1.0194E+06 0.0000E+00 0.0000
1.0194E+06 1.1659E+06 0.0000E+00 0.0000
1.1659E+06 1.3335E+06 0.0000E+00 0.0000
1.3335E+06 1.5252E+06 0.0000E+00 0.0000
1.5252E+06 1.7445E+06 0.0000E+00 0.0000
1.7445E+06 1.9953E+06 0.0000E+00 0.0000
1.9953E+06 2.2821E+06 0.0000E+00 0.0000
2.2821E+06 2.6102E+06 0.0000E+00 0.0000
2.6102E+06 2.9854E+06 0.0000E+00 0.0000
2.9854E+06 3.4145E+06 0.0000E+00 0.0000
3.4145E+06 3.9054E+06 0.0000E+00 0.0000
3.9054E+06 4.4668E+06 0.0000E+00 0.0000
4.4668E+06 5.1090E+06 0.0000E+00 0.0000
5.1090E+06 5.8434E+06 0.0000E+00 0.0000
5.8434E+06 6.6834E+06 0.0000E+00 0.0000
6.6834E+06 7.6442E+06 0.0000E+00 0.0000
7.6442E+06 8.7431E+06 0.0000E+00 0.0000
8.7431E+06 1.0000E+07 0.0000E+00 0.0000
