# Supplementary material for: Demonstration of non-destructive and isotope-sensitive material analysis using a short-pulsed laser-driven epi-thermal neutron source
Source: Nat Commun. 2022 Mar 4;13:1173. doi: 10.1038/s41467-022-28756-0 (PMC8897477; doi:10.1038/s41467-022-28756-0)
Supplement: Supplementary file 3 — Source Data [file 41467_2022_28756_MOESM3_ESM.zip › Data/TimeUncertainty/0050meV.csv]

1.0000E+00 1.1220E+00 0.0000E+00 0.0000
1.1220E+00 1.2589E+00 0.0000E+00 0.0000
1.2589E+00 1.4125E+00 0.0000E+00 0.0000
1.4125E+00 1.5849E+00 0.0000E+00 0.0000
1.5849E+00 1.7783E+00 0.0000E+00 0.0000
1.7783E+00 1.9953E+00 0.0000E+00 0.0000
1.9953E+00 2.2387E+00 0.0000E+00 0.0000
2.2387E+00 2.5119E+00 0.0000E+00 0.0000
2.5119E+00 2.8184E+00 0.0000E+00 0.0000
2.8184E+00 3.1623E+00 0.0000E+00 0.0000
3.1623E+00 3.5481E+00 0.0000E+00 0.0000
3.5481E+00 3.9811E+00 0.0000E+00 0.0000
3.9811E+00 4.4668E+00 0.0000E+00 0.0000
4.4668E+00 5.0119E+00 0.0000E+00 0.0000
5.0119E+00 5.6234E+00 0.0000E+00 0.0000
5.6234E+00 6.3096E+00 0.0000E+00 0.0000
6.3096E+00 7.0795E+00 0.0000E+00 0.0000
7.0795E+00 7.9433E+00 0.0000E+00 0.0000
7.9433E+00 8.9125E+00 0.0000E+00 0.0000
8.9125E+00 1.0000E+01 0.0000E+00 0.0000
1.0000E+01 1.1220E+01 0.0000E+00 0.0000
1.1220E+01 1.2589E+01 0.0000E+00 0.0000
1.2589E+01 1.4125E+01 0.0000E+00 0.0000
1.4125E+01 1.5849E+01 0.0000E+00 0.0000
1.5849E+01 1.7783E+01 0.0000E+00 0.0000
1.7783E+01 1.9953E+01 0.0000E+00 0.0000
1.9953E+01 2.2387E+01 0.0000E+00 0.0000
2.2387E+01 2.5119E+01 0.0000E+00 0.0000
2.5119E+01 2.8184E+01 0.0000E+00 0.0000
2.8184E+01 3.1623E+01 0.0000E+00 0.0000
3.1623E+01 3.5481E+01 0.0000E+00 0.0000
3.5481E+01 3.9811E+01 0.0000E+00 0.0000
3.9811E+01 4.4668E+01 0.0000E+00 0.0000
4.4668E+01 5.0119E+01 0.0000E+00 0.0000
5.0119E+01 5.6234E+01 0.0000E+00 0.0000
5.6234E+01 6.3096E+01 0.0000E+00 0.0000
6.3096E+01 7.0795E+01 0.0000E+00 0.0000
7.0795E+01 7.9433E+01 0.0000E+00 0.0000
7.9433E+01 8.9125E+01 0.0000E+00 0.0000
8.9125E+01 1.0000E+02 0.0000E+00 0.0000
1.0000E+02 1.1220E+02 0.0000E+00 0.0000
1.1220E+02 1.2589E+02 0.0000E+00 0.0000
1.2589E+02 1.4125E+02 0.0000E+00 0.0000
1.4125E+02 1.5849E+02 0.0000E+00 0.0000
1.5849E+02 1.7783E+02 0.0000E+00 0.0000
1.7783E+02 1.9953E+02 0.0000E+00 0.0000
1.9953E+02 2.2387E+02 0.0000E+00 0.0000
2.2387E+02 2.5119E+02 0.0000E+00 0.0000
2.5119E+02 2.8184E+02 0.0000E+00 0.0000
2.8184E+02 3.1623E+02 0.0000E+00 0.0000
3.1623E+02 3.5481E+02 0.0000E+00 0.0000
3.5481E+02 3.9811E+02 0.0000E+00 0.0000
3.9811E+02 4.4668E+02 0.0000E+00 0.0000
4.4668E+02 5.0119E+02 0.0000E+00 0.0000
5.0119E+02 5.6234E+02 0.0000E+00 0.0000
5.6234E+02 6.3096E+02 0.0000E+00 0.0000
6.3096E+02 7.0795E+02 0.0000E+00 0.0000
7.0795E+02 7.9433E+02 2.2102E-12 0.7921
7.9433E+02 8.9125E+02 0.0000E+00 0.0000
8.9125E+02 1.0000E+03 1.5248E-12 0.7714
1.0000E+03 1.1220E+03 1.3822E-12 0.5808
1.1220E+03 1.2589E+03 9.0394E-13 0.7095
1.2589E+03 1.4125E+03 3.3077E-12 0.4679
1.4125E+03 1.5849E+03 4.4943E-12 0.4566
1.5849E+03 1.7783E+03 6.7819E-12 0.3176
1.7783E+03 1.9953E+03 6.1454E-12 0.3147
1.9953E+03 2.2387E+03 1.6630E-11 0.2077
2.2387E+03 2.5119E+03 1.5255E-11 0.2984
2.5119E+03 2.8184E+03 2.7205E-11 0.1801
2.8184E+03 3.1623E+03 2.5346E-11 0.2043
3.1623E+03 3.5481E+03 3.6818E-11 0.1599
3.5481E+03 3.9811E+03 5.3142E-11 0.1946
3.9811E+03 4.4668E+03 6.6249E-11 0.1425
4.4668E+03 5.0119E+03 7.5468E-11 0.1357
5.0119E+03 5.6234E+03 8.0656E-11 0.1125
5.6234E+03 6.3096E+03 7.3049E-11 0.1094
6.3096E+03 7.0795E+03 1.0453E-10 0.1200
7.0795E+03 7.9433E+03 1.1917E-10 0.1083
7.9433E+03 8.9125E+03 1.1456E-10 0.0927
8.9125E+03 1.0000E+04 1.4968E-10 0.1163
1.0000E+04 1.1220E+04 1.3666E-10 0.0981
1.1220E+04 1.2589E+04 1.5495E-10 0.0837
1.2589E+04 1.4125E+04 1.5452E-10 0.0839
1.4125E+04 1.5849E+04 1.5338E-10 0.0831
1.5849E+04 1.7783E+04 1.7870E-10 0.0769
1.7783E+04 1.9953E+04 2.0059E-10 0.0691
1.9953E+04 2.2387E+04 1.8408E-10 0.0652
2.2387E+04 2.5119E+04 2.0116E-10 0.0747
2.5119E+04 2.8184E+04 2.2429E-10 0.0944
2.8184E+04 3.1623E+04 2.5671E-10 0.0735
3.1623E+04 3.5481E+04 2.5321E-10 0.0622
3.5481E+04 3.9811E+04 2.2560E-10 0.0656
3.9811E+04 4.4668E+04 2.8370E-10 0.0863
4.4668E+04 5.0119E+04 2.7791E-10 0.0632
5.0119E+04 5.6234E+04 3.0007E-10 0.0626
5.6234E+04 6.3096E+04 2.8725E-10 0.0583
6.3096E+04 7.0795E+04 3.0253E-10 0.0604
7.0795E+04 7.9433E+04 3.1309E-10 0.0665
7.9433E+04 8.9125E+04 2.9100E-10 0.0584
8.9125E+04 1.0000E+05 3.2618E-10 0.0650
1.0000E+05 1.1220E+05 2.8804E-10 0.0633
1.1220E+05 1.2589E+05 2.8379E-10 0.0706
1.2589E+05 1.4125E+05 2.6070E-10 0.1176
1.4125E+05 1.5849E+05 3.9380E-10 0.2548
1.5849E+05 1.7783E+05 2.2574E-10 0.0633
1.7783E+05 1.9953E+05 2.3560E-10 0.0792
1.9953E+05 2.2387E+05 1.8749E-10 0.0642
2.2387E+05 2.5119E+05 1.5223E-10 0.0739
2.5119E+05 2.8184E+05 1.2982E-10 0.0896
2.8184E+05 3.1623E+05 1.1490E-10 0.0953
3.1623E+05 3.5481E+05 8.7609E-11 0.1155
3.5481E+05 3.9811E+05 5.1811E-11 0.1410
3.9811E+05 4.4668E+05 3.8745E-11 0.1420
4.4668E+05 5.0119E+05 2.9737E-11 0.1790
5.0119E+05 5.6234E+05 1.6740E-11 0.2092
5.6234E+05 6.3096E+05 1.2107E-11 0.3545
6.3096E+05 7.0795E+05 1.6084E-12 0.5437
7.0795E+05 7.9433E+05 2.3953E-12 0.5387
7.9433E+05 8.9125E+05 6.4808E-13 0.8082
8.9125E+05 1.0000E+06 6.5476E-13 1.0000
