# Supplementary material for: Demonstration of non-destructive and isotope-sensitive material analysis using a short-pulsed laser-driven epi-thermal neutron source
Source: Nat Commun. 2022 Mar 4;13:1173. doi: 10.1038/s41467-022-28756-0 (PMC8897477; doi:10.1038/s41467-022-28756-0)
Supplement: Supplementary file 3 — Source Data [file 41467_2022_28756_MOESM3_ESM.zip › Data/TimeUncertainty/0250meV.csv]

1.0000E+00 1.1220E+00 0.0000E+00 0.0000
1.1220E+00 1.2589E+00 0.0000E+00 0.0000
1.2589E+00 1.4125E+00 0.0000E+00 0.0000
1.4125E+00 1.5849E+00 0.0000E+00 0.0000
1.5849E+00 1.7783E+00 0.0000E+00 0.0000
1.7783E+00 1.9953E+00 0.0000E+00 0.0000
1.9953E+00 2.2387E+00 0.0000E+00 0.0000
2.2387E+00 2.5119E+00 0.0000E+00 0.0000
2.5119E+00 2.8184E+00 0.0000E+00 0.0000
2.8184E+00 3.1623E+00 0.0000E+00 0.0000
3.1623E+00 3.5481E+00 0.0000E+00 0.0000
3.5481E+00 3.9811E+00 0.0000E+00 0.0000
3.9811E+00 4.4668E+00 0.0000E+00 0.0000
4.4668E+00 5.0119E+00 0.0000E+00 0.0000
5.0119E+00 5.6234E+00 0.0000E+00 0.0000
5.6234E+00 6.3096E+00 0.0000E+00 0.0000
6.3096E+00 7.0795E+00 0.0000E+00 0.0000
7.0795E+00 7.9433E+00 0.0000E+00 0.0000
7.9433E+00 8.9125E+00 0.0000E+00 0.0000
8.9125E+00 1.0000E+01 0.0000E+00 0.0000
1.0000E+01 1.1220E+01 0.0000E+00 0.0000
1.1220E+01 1.2589E+01 0.0000E+00 0.0000
1.2589E+01 1.4125E+01 0.0000E+00 0.0000
1.4125E+01 1.5849E+01 0.0000E+00 0.0000
1.5849E+01 1.7783E+01 0.0000E+00 0.0000
1.7783E+01 1.9953E+01 0.0000E+00 0.0000
1.9953E+01 2.2387E+01 0.0000E+00 0.0000
2.2387E+01 2.5119E+01 0.0000E+00 0.0000
2.5119E+01 2.8184E+01 0.0000E+00 0.0000
2.8184E+01 3.1623E+01 0.0000E+00 0.0000
3.1623E+01 3.5481E+01 0.0000E+00 0.0000
3.5481E+01 3.9811E+01 0.0000E+00 0.0000
3.9811E+01 4.4668E+01 0.0000E+00 0.0000
4.4668E+01 5.0119E+01 0.0000E+00 0.0000
5.0119E+01 5.6234E+01 0.0000E+00 0.0000
5.6234E+01 6.3096E+01 0.0000E+00 0.0000
6.3096E+01 7.0795E+01 0.0000E+00 0.0000
7.0795E+01 7.9433E+01 0.0000E+00 0.0000
7.9433E+01 8.9125E+01 0.0000E+00 0.0000
8.9125E+01 1.0000E+02 0.0000E+00 0.0000
1.0000E+02 1.1220E+02 0.0000E+00 0.0000
1.1220E+02 1.2589E+02 0.0000E+00 0.0000
1.2589E+02 1.4125E+02 0.0000E+00 0.0000
1.4125E+02 1.5849E+02 0.0000E+00 0.0000
1.5849E+02 1.7783E+02 0.0000E+00 0.0000
1.7783E+02 1.9953E+02 5.4650E-13 1.0000
1.9953E+02 2.2387E+02 5.4878E-13 1.0000
2.2387E+02 2.5119E+02 0.0000E+00 0.0000
2.5119E+02 2.8184E+02 2.2650E-12 0.6089
2.8184E+02 3.1623E+02 2.1233E-12 0.5831
3.1623E+02 3.5481E+02 1.0564E-12 0.6083
3.5481E+02 3.9811E+02 4.4864E-12 0.5325
3.9811E+02 4.4668E+02 6.7392E-13 1.0000
4.4668E+02 5.0119E+02 7.1570E-12 0.4230
5.0119E+02 5.6234E+02 5.9092E-12 0.3097
5.6234E+02 6.3096E+02 1.2982E-11 0.3879
6.3096E+02 7.0795E+02 1.0218E-11 0.2300
7.0795E+02 7.9433E+02 1.3102E-11 0.2169
7.9433E+02 8.9125E+02 2.0003E-11 0.1982
8.9125E+02 1.0000E+03 1.9146E-11 0.2131
1.0000E+03 1.1220E+03 3.0809E-11 0.1641
1.1220E+03 1.2589E+03 4.2145E-11 0.1536
1.2589E+03 1.4125E+03 5.1169E-11 0.1416
1.4125E+03 1.5849E+03 6.9334E-11 0.1272
1.5849E+03 1.7783E+03 8.1709E-11 0.1659
1.7783E+03 1.9953E+03 1.0044E-10 0.0989
1.9953E+03 2.2387E+03 9.5723E-11 0.0977
2.2387E+03 2.5119E+03 1.1745E-10 0.1190
2.5119E+03 2.8184E+03 1.3254E-10 0.0952
2.8184E+03 3.1623E+03 1.2589E-10 0.0967
3.1623E+03 3.5481E+03 1.5169E-10 0.0998
3.5481E+03 3.9811E+03 1.2103E-10 0.0920
3.9811E+03 4.4668E+03 1.1243E-10 0.1773
4.4668E+03 5.0119E+03 1.1120E-10 0.1196
5.0119E+03 5.6234E+03 8.8935E-11 0.1523
5.6234E+03 6.3096E+03 6.5486E-11 0.1241
6.3096E+03 7.0795E+03 4.9419E-11 0.3320
7.0795E+03 7.9433E+03 2.0786E-11 0.1964
7.9433E+03 8.9125E+03 2.2524E-11 0.2279
8.9125E+03 1.0000E+04 9.8344E-12 0.3217
1.0000E+04 1.1220E+04 9.1406E-12 0.2784
1.1220E+04 1.2589E+04 8.6013E-12 0.3553
1.2589E+04 1.4125E+04 3.9520E-12 0.3995
1.4125E+04 1.5849E+04 1.7677E-12 0.5912
1.5849E+04 1.7783E+04 2.1122E-12 0.5176
1.7783E+04 1.9953E+04 3.3695E-12 0.4647
1.9953E+04 2.2387E+04 2.7585E-11 0.8852
2.2387E+04 2.5119E+04 4.9073E-12 0.4446
2.5119E+04 2.8184E+04 2.1386E-12 0.5043
2.8184E+04 3.1623E+04 1.1716E-12 0.7255
3.1623E+04 3.5481E+04 9.8045E-13 1.0000
3.5481E+04 3.9811E+04 1.4597E-12 0.5768
3.9811E+04 4.4668E+04 6.0178E-13 0.8965
4.4668E+04 5.0119E+04 2.5234E-12 0.4239
5.0119E+04 5.6234E+04 3.7972E-12 0.3790
5.6234E+04 6.3096E+04 3.6898E-12 0.4305
6.3096E+04 7.0795E+04 3.5115E-12 0.4117
7.0795E+04 7.9433E+04 3.0891E-12 0.5517
7.9433E+04 8.9125E+04 1.1413E-12 0.6735
8.9125E+04 1.0000E+05 2.9474E-12 0.4781
1.0000E+05 1.1220E+05 4.2469E-12 0.3991
1.1220E+05 1.2589E+05 1.5609E-12 0.5887
1.2589E+05 1.4125E+05 2.0874E-12 0.5323
1.4125E+05 1.5849E+05 1.2025E-12 0.6756
1.5849E+05 1.7783E+05 1.0045E-12 0.7072
1.7783E+05 1.9953E+05 2.8391E-12 0.5518
1.9953E+05 2.2387E+05 1.6024E-12 0.5864
2.2387E+05 2.5119E+05 2.4152E-12 0.5373
2.5119E+05 2.8184E+05 2.6088E-12 0.6832
2.8184E+05 3.1623E+05 9.7372E-13 0.7102
3.1623E+05 3.5481E+05 0.0000E+00 0.0000
3.5481E+05 3.9811E+05 4.1359E-13 1.0000
3.9811E+05 4.4668E+05 0.0000E+00 0.0000
4.4668E+05 5.0119E+05 0.0000E+00 0.0000
5.0119E+05 5.6234E+05 0.0000E+00 0.0000
5.6234E+05 6.3096E+05 0.0000E+00 0.0000
6.3096E+05 7.0795E+05 0.0000E+00 0.0000
7.0795E+05 7.9433E+05 0.0000E+00 0.0000
7.9433E+05 8.9125E+05 0.0000E+00 0.0000
8.9125E+05 1.0000E+06 0.0000E+00 0.0000
