# Supplementary material for: Demonstration of non-destructive and isotope-sensitive material analysis using a short-pulsed laser-driven epi-thermal neutron source
Source: Nat Commun. 2022 Mar 4;13:1173. doi: 10.1038/s41467-022-28756-0 (PMC8897477; doi:10.1038/s41467-022-28756-0)
Supplement: Supplementary file 3 — Source Data [file 41467_2022_28756_MOESM3_ESM.zip › Data/TimeUncertainty/0700meV.csv]

1.0000E+00 1.1220E+00 0.0000E+00 0.0000
1.1220E+00 1.2589E+00 0.0000E+00 0.0000
1.2589E+00 1.4125E+00 0.0000E+00 0.0000
1.4125E+00 1.5849E+00 0.0000E+00 0.0000
1.5849E+00 1.7783E+00 0.0000E+00 0.0000
1.7783E+00 1.9953E+00 0.0000E+00 0.0000
1.9953E+00 2.2387E+00 0.0000E+00 0.0000
2.2387E+00 2.5119E+00 0.0000E+00 0.0000
2.5119E+00 2.8184E+00 0.0000E+00 0.0000
2.8184E+00 3.1623E+00 0.0000E+00 0.0000
3.1623E+00 3.5481E+00 0.0000E+00 0.0000
3.5481E+00 3.9811E+00 0.0000E+00 0.0000
3.9811E+00 4.4668E+00 0.0000E+00 0.0000
4.4668E+00 5.0119E+00 0.0000E+00 0.0000
5.0119E+00 5.6234E+00 0.0000E+00 0.0000
5.6234E+00 6.3096E+00 0.0000E+00 0.0000
6.3096E+00 7.0795E+00 0.0000E+00 0.0000
7.0795E+00 7.9433E+00 0.0000E+00 0.0000
7.9433E+00 8.9125E+00 0.0000E+00 0.0000
8.9125E+00 1.0000E+01 0.0000E+00 0.0000
1.0000E+01 1.1220E+01 0.0000E+00 0.0000
1.1220E+01 1.2589E+01 0.0000E+00 0.0000
1.2589E+01 1.4125E+01 0.0000E+00 0.0000
1.4125E+01 1.5849E+01 0.0000E+00 0.0000
1.5849E+01 1.7783E+01 0.0000E+00 0.0000
1.7783E+01 1.9953E+01 0.0000E+00 0.0000
1.9953E+01 2.2387E+01 0.0000E+00 0.0000
2.2387E+01 2.5119E+01 0.0000E+00 0.0000
2.5119E+01 2.8184E+01 0.0000E+00 0.0000
2.8184E+01 3.1623E+01 0.0000E+00 0.0000
3.1623E+01 3.5481E+01 0.0000E+00 0.0000
3.5481E+01 3.9811E+01 0.0000E+00 0.0000
3.9811E+01 4.4668E+01 0.0000E+00 0.0000
4.4668E+01 5.0119E+01 0.0000E+00 0.0000
5.0119E+01 5.6234E+01 0.0000E+00 0.0000
5.6234E+01 6.3096E+01 4.6620E-13 1.0000
6.3096E+01 7.0795E+01 5.2979E-13 1.0000
7.0795E+01 7.9433E+01 0.0000E+00 0.0000
7.9433E+01 8.9125E+01 0.0000E+00 0.0000
8.9125E+01 1.0000E+02 0.0000E+00 0.0000
1.0000E+02 1.1220E+02 0.0000E+00 0.0000
1.1220E+02 1.2589E+02 0.0000E+00 0.0000
1.2589E+02 1.4125E+02 9.9929E-13 0.7121
1.4125E+02 1.5849E+02 9.3262E-13 0.7084
1.5849E+02 1.7783E+02 9.7902E-13 0.7144
1.7783E+02 1.9953E+02 1.6867E-12 0.7641
1.9953E+02 2.2387E+02 2.2095E-12 0.5099
2.2387E+02 2.5119E+02 4.5956E-12 0.4072
2.5119E+02 2.8184E+02 2.4452E-12 0.4480
2.8184E+02 3.1623E+02 7.5708E-12 0.3698
3.1623E+02 3.5481E+02 7.8077E-12 0.2907
3.5481E+02 3.9811E+02 1.2116E-11 0.2418
3.9811E+02 4.4668E+02 2.1108E-11 0.2155
4.4668E+02 5.0119E+02 2.0197E-11 0.1981
5.0119E+02 5.6234E+02 2.7166E-11 0.1704
5.6234E+02 6.3096E+02 2.4673E-11 0.2098
6.3096E+02 7.0795E+02 3.9640E-11 0.1558
7.0795E+02 7.9433E+02 5.3431E-11 0.1437
7.9433E+02 8.9125E+02 6.3205E-11 0.1066
8.9125E+02 1.0000E+03 6.8770E-11 0.1235
1.0000E+03 1.1220E+03 8.7682E-11 0.1009
1.1220E+03 1.2589E+03 1.1793E-10 0.0902
1.2589E+03 1.4125E+03 1.0943E-10 0.0939
1.4125E+03 1.5849E+03 9.7031E-11 0.0906
1.5849E+03 1.7783E+03 1.2488E-10 0.0829
1.7783E+03 1.9953E+03 1.1340E-10 0.0836
1.9953E+03 2.2387E+03 9.3531E-11 0.0968
2.2387E+03 2.5119E+03 8.6385E-11 0.0955
2.5119E+03 2.8184E+03 8.6821E-11 0.1708
2.8184E+03 3.1623E+03 6.4350E-11 0.1250
3.1623E+03 3.5481E+03 3.4885E-11 0.1394
3.5481E+03 3.9811E+03 3.7908E-11 0.2274
3.9811E+03 4.4668E+03 1.5684E-11 0.2233
4.4668E+03 5.0119E+03 9.3034E-12 0.2588
5.0119E+03 5.6234E+03 6.6722E-12 0.3821
5.6234E+03 6.3096E+03 2.8069E-12 0.4668
6.3096E+03 7.0795E+03 2.8594E-12 0.6142
7.0795E+03 7.9433E+03 0.0000E+00 0.0000
7.9433E+03 8.9125E+03 4.2059E-13 1.0000
8.9125E+03 1.0000E+04 5.9970E-13 1.0000
1.0000E+04 1.1220E+04 0.0000E+00 0.0000
1.1220E+04 1.2589E+04 0.0000E+00 0.0000
1.2589E+04 1.4125E+04 0.0000E+00 0.0000
1.4125E+04 1.5849E+04 0.0000E+00 0.0000
1.5849E+04 1.7783E+04 0.0000E+00 0.0000
1.7783E+04 1.9953E+04 0.0000E+00 0.0000
1.9953E+04 2.2387E+04 0.0000E+00 0.0000
2.2387E+04 2.5119E+04 0.0000E+00 0.0000
2.5119E+04 2.8184E+04 0.0000E+00 0.0000
2.8184E+04 3.1623E+04 0.0000E+00 0.0000
3.1623E+04 3.5481E+04 0.0000E+00 0.0000
3.5481E+04 3.9811E+04 0.0000E+00 0.0000
3.9811E+04 4.4668E+04 0.0000E+00 0.0000
4.4668E+04 5.0119E+04 0.0000E+00 0.0000
5.0119E+04 5.6234E+04 0.0000E+00 0.0000
5.6234E+04 6.3096E+04 0.0000E+00 0.0000
6.3096E+04 7.0795E+04 0.0000E+00 0.0000
7.0795E+04 7.9433E+04 0.0000E+00 0.0000
7.9433E+04 8.9125E+04 0.0000E+00 0.0000
8.9125E+04 1.0000E+05 0.0000E+00 0.0000
1.0000E+05 1.1220E+05 0.0000E+00 0.0000
1.1220E+05 1.2589E+05 0.0000E+00 0.0000
1.2589E+05 1.4125E+05 0.0000E+00 0.0000
1.4125E+05 1.5849E+05 0.0000E+00 0.0000
1.5849E+05 1.7783E+05 0.0000E+00 0.0000
1.7783E+05 1.9953E+05 0.0000E+00 0.0000
1.9953E+05 2.2387E+05 0.0000E+00 0.0000
2.2387E+05 2.5119E+05 0.0000E+00 0.0000
2.5119E+05 2.8184E+05 0.0000E+00 0.0000
2.8184E+05 3.1623E+05 0.0000E+00 0.0000
3.1623E+05 3.5481E+05 0.0000E+00 0.0000
3.5481E+05 3.9811E+05 0.0000E+00 0.0000
3.9811E+05 4.4668E+05 0.0000E+00 0.0000
4.4668E+05 5.0119E+05 0.0000E+00 0.0000
5.0119E+05 5.6234E+05 0.0000E+00 0.0000
5.6234E+05 6.3096E+05 0.0000E+00 0.0000
6.3096E+05 7.0795E+05 0.0000E+00 0.0000
7.0795E+05 7.9433E+05 0.0000E+00 0.0000
7.9433E+05 8.9125E+05 0.0000E+00 0.0000
8.9125E+05 1.0000E+06 0.0000E+00 0.0000
