# Supplementary material for: Demonstration of non-destructive and isotope-sensitive material analysis using a short-pulsed laser-driven epi-thermal neutron source
Source: Nat Commun. 2022 Mar 4;13:1173. doi: 10.1038/s41467-022-28756-0 (PMC8897477; doi:10.1038/s41467-022-28756-0)
Supplement: Supplementary file 3 — Source Data [file 41467_2022_28756_MOESM3_ESM.zip › Data/TimeUncertainty/1000eV.csv]

1.0000E+00 1.1220E+00 0.0000E+00 0.0000
1.1220E+00 1.2589E+00 0.0000E+00 0.0000
1.2589E+00 1.4125E+00 0.0000E+00 0.0000
1.4125E+00 1.5849E+00 0.0000E+00 0.0000
1.5849E+00 1.7783E+00 0.0000E+00 0.0000
1.7783E+00 1.9953E+00 0.0000E+00 0.0000
1.9953E+00 2.2387E+00 0.0000E+00 0.0000
2.2387E+00 2.5119E+00 0.0000E+00 0.0000
2.5119E+00 2.8184E+00 0.0000E+00 0.0000
2.8184E+00 3.1623E+00 0.0000E+00 0.0000
3.1623E+00 3.5481E+00 0.0000E+00 0.0000
3.5481E+00 3.9811E+00 0.0000E+00 0.0000
3.9811E+00 4.4668E+00 0.0000E+00 0.0000
4.4668E+00 5.0119E+00 0.0000E+00 0.0000
5.0119E+00 5.6234E+00 4.8520E-13 1.0000
5.6234E+00 6.3096E+00 5.4613E-13 1.0000
6.3096E+00 7.0795E+00 4.3220E-13 1.0000
7.0795E+00 7.9433E+00 5.4744E-12 0.3823
7.9433E+00 8.9125E+00 3.8549E-12 0.4775
8.9125E+00 1.0000E+01 5.7046E-12 0.4075
1.0000E+01 1.1220E+01 9.7317E-12 0.2801
1.1220E+01 1.2589E+01 7.5497E-12 0.3483
1.2589E+01 1.4125E+01 2.6860E-11 0.1942
1.4125E+01 1.5849E+01 2.3686E-11 0.1722
1.5849E+01 1.7783E+01 4.4213E-11 0.1372
1.7783E+01 1.9953E+01 5.2755E-11 0.1352
1.9953E+01 2.2387E+01 5.7344E-11 0.1293
2.2387E+01 2.5119E+01 9.2067E-11 0.1134
2.5119E+01 2.8184E+01 1.2365E-10 0.1290
2.8184E+01 3.1623E+01 1.4425E-10 0.0849
3.1623E+01 3.5481E+01 1.8012E-10 0.1027
3.5481E+01 3.9811E+01 1.8632E-10 0.0840
3.9811E+01 4.4668E+01 1.9631E-10 0.0931
4.4668E+01 5.0119E+01 1.6584E-10 0.0786
5.0119E+01 5.6234E+01 1.6757E-10 0.0684
5.6234E+01 6.3096E+01 1.5366E-10 0.1097
6.3096E+01 7.0795E+01 1.1992E-10 0.1033
7.0795E+01 7.9433E+01 1.2157E-10 0.1190
7.9433E+01 8.9125E+01 7.5223E-11 0.1106
8.9125E+01 1.0000E+02 5.5764E-11 0.1390
1.0000E+02 1.1220E+02 3.6484E-11 0.1484
1.1220E+02 1.2589E+02 1.4000E-11 0.2345
1.2589E+02 1.4125E+02 6.7215E-12 0.4058
1.4125E+02 1.5849E+02 5.4547E-12 0.4440
1.5849E+02 1.7783E+02 1.3305E-12 0.9357
1.7783E+02 1.9953E+02 3.1514E-12 0.7884
1.9953E+02 2.2387E+02 6.9181E-13 1.0000
2.2387E+02 2.5119E+02 0.0000E+00 0.0000
2.5119E+02 2.8184E+02 0.0000E+00 0.0000
2.8184E+02 3.1623E+02 0.0000E+00 0.0000
3.1623E+02 3.5481E+02 0.0000E+00 0.0000
3.5481E+02 3.9811E+02 0.0000E+00 0.0000
3.9811E+02 4.4668E+02 0.0000E+00 0.0000
4.4668E+02 5.0119E+02 0.0000E+00 0.0000
5.0119E+02 5.6234E+02 0.0000E+00 0.0000
5.6234E+02 6.3096E+02 0.0000E+00 0.0000
6.3096E+02 7.0795E+02 0.0000E+00 0.0000
7.0795E+02 7.9433E+02 0.0000E+00 0.0000
7.9433E+02 8.9125E+02 0.0000E+00 0.0000
8.9125E+02 1.0000E+03 0.0000E+00 0.0000
1.0000E+03 1.1220E+03 0.0000E+00 0.0000
1.1220E+03 1.2589E+03 0.0000E+00 0.0000
1.2589E+03 1.4125E+03 0.0000E+00 0.0000
1.4125E+03 1.5849E+03 0.0000E+00 0.0000
1.5849E+03 1.7783E+03 0.0000E+00 0.0000
1.7783E+03 1.9953E+03 0.0000E+00 0.0000
1.9953E+03 2.2387E+03 0.0000E+00 0.0000
2.2387E+03 2.5119E+03 0.0000E+00 0.0000
2.5119E+03 2.8184E+03 0.0000E+00 0.0000
2.8184E+03 3.1623E+03 0.0000E+00 0.0000
3.1623E+03 3.5481E+03 0.0000E+00 0.0000
3.5481E+03 3.9811E+03 0.0000E+00 0.0000
3.9811E+03 4.4668E+03 0.0000E+00 0.0000
4.4668E+03 5.0119E+03 0.0000E+00 0.0000
5.0119E+03 5.6234E+03 0.0000E+00 0.0000
5.6234E+03 6.3096E+03 0.0000E+00 0.0000
6.3096E+03 7.0795E+03 0.0000E+00 0.0000
7.0795E+03 7.9433E+03 0.0000E+00 0.0000
7.9433E+03 8.9125E+03 0.0000E+00 0.0000
8.9125E+03 1.0000E+04 0.0000E+00 0.0000
1.0000E+04 1.1220E+04 0.0000E+00 0.0000
1.1220E+04 1.2589E+04 0.0000E+00 0.0000
1.2589E+04 1.4125E+04 0.0000E+00 0.0000
1.4125E+04 1.5849E+04 0.0000E+00 0.0000
1.5849E+04 1.7783E+04 0.0000E+00 0.0000
1.7783E+04 1.9953E+04 0.0000E+00 0.0000
1.9953E+04 2.2387E+04 0.0000E+00 0.0000
2.2387E+04 2.5119E+04 0.0000E+00 0.0000
2.5119E+04 2.8184E+04 0.0000E+00 0.0000
2.8184E+04 3.1623E+04 0.0000E+00 0.0000
3.1623E+04 3.5481E+04 0.0000E+00 0.0000
3.5481E+04 3.9811E+04 0.0000E+00 0.0000
3.9811E+04 4.4668E+04 0.0000E+00 0.0000
4.4668E+04 5.0119E+04 0.0000E+00 0.0000
5.0119E+04 5.6234E+04 0.0000E+00 0.0000
5.6234E+04 6.3096E+04 0.0000E+00 0.0000
6.3096E+04 7.0795E+04 0.0000E+00 0.0000
7.0795E+04 7.9433E+04 0.0000E+00 0.0000
7.9433E+04 8.9125E+04 0.0000E+00 0.0000
8.9125E+04 1.0000E+05 0.0000E+00 0.0000
1.0000E+05 1.1220E+05 0.0000E+00 0.0000
1.1220E+05 1.2589E+05 0.0000E+00 0.0000
1.2589E+05 1.4125E+05 0.0000E+00 0.0000
1.4125E+05 1.5849E+05 0.0000E+00 0.0000
1.5849E+05 1.7783E+05 0.0000E+00 0.0000
1.7783E+05 1.9953E+05 0.0000E+00 0.0000
1.9953E+05 2.2387E+05 0.0000E+00 0.0000
2.2387E+05 2.5119E+05 0.0000E+00 0.0000
2.5119E+05 2.8184E+05 0.0000E+00 0.0000
2.8184E+05 3.1623E+05 0.0000E+00 0.0000
3.1623E+05 3.5481E+05 0.0000E+00 0.0000
3.5481E+05 3.9811E+05 0.0000E+00 0.0000
3.9811E+05 4.4668E+05 0.0000E+00 0.0000
4.4668E+05 5.0119E+05 0.0000E+00 0.0000
5.0119E+05 5.6234E+05 0.0000E+00 0.0000
5.6234E+05 6.3096E+05 0.0000E+00 0.0000
6.3096E+05 7.0795E+05 0.0000E+00 0.0000
7.0795E+05 7.9433E+05 0.0000E+00 0.0000
7.9433E+05 8.9125E+05 0.0000E+00 0.0000
8.9125E+05 1.0000E+06 0.0000E+00 0.0000
