# Supplementary material for: Demonstration of non-destructive and isotope-sensitive material analysis using a short-pulsed laser-driven epi-thermal neutron source
Source: Nat Commun. 2022 Mar 4;13:1173. doi: 10.1038/s41467-022-28756-0 (PMC8897477; doi:10.1038/s41467-022-28756-0)
Supplement: Supplementary file 3 — Source Data [file 41467_2022_28756_MOESM3_ESM.zip › Data/TimeUncertainty/100eV.csv]

1.0000E+00 1.1220E+00 0.0000E+00 0.0000
1.1220E+00 1.2589E+00 0.0000E+00 0.0000
1.2589E+00 1.4125E+00 0.0000E+00 0.0000
1.4125E+00 1.5849E+00 0.0000E+00 0.0000
1.5849E+00 1.7783E+00 0.0000E+00 0.0000
1.7783E+00 1.9953E+00 0.0000E+00 0.0000
1.9953E+00 2.2387E+00 0.0000E+00 0.0000
2.2387E+00 2.5119E+00 0.0000E+00 0.0000
2.5119E+00 2.8184E+00 0.0000E+00 0.0000
2.8184E+00 3.1623E+00 0.0000E+00 0.0000
3.1623E+00 3.5481E+00 0.0000E+00 0.0000
3.5481E+00 3.9811E+00 0.0000E+00 0.0000
3.9811E+00 4.4668E+00 0.0000E+00 0.0000
4.4668E+00 5.0119E+00 0.0000E+00 0.0000
5.0119E+00 5.6234E+00 0.0000E+00 0.0000
5.6234E+00 6.3096E+00 0.0000E+00 0.0000
6.3096E+00 7.0795E+00 0.0000E+00 0.0000
7.0795E+00 7.9433E+00 4.2995E-13 1.0000
7.9433E+00 8.9125E+00 0.0000E+00 0.0000
8.9125E+00 1.0000E+01 0.0000E+00 0.0000
1.0000E+01 1.1220E+01 0.0000E+00 0.0000
1.1220E+01 1.2589E+01 0.0000E+00 0.0000
1.2589E+01 1.4125E+01 7.5806E-14 1.0000
1.4125E+01 1.5849E+01 2.2666E-13 1.0000
1.5849E+01 1.7783E+01 2.5668E-12 0.5707
1.7783E+01 1.9953E+01 1.9569E-12 0.7130
1.9953E+01 2.2387E+01 1.0502E-11 0.5253
2.2387E+01 2.5119E+01 7.8654E-12 0.3961
2.5119E+01 2.8184E+01 5.9897E-12 0.2939
2.8184E+01 3.1623E+01 6.8300E-12 0.3125
3.1623E+01 3.5481E+01 1.7725E-11 0.2502
3.5481E+01 3.9811E+01 1.4519E-11 0.2133
3.9811E+01 4.4668E+01 2.2174E-11 0.1772
4.4668E+01 5.0119E+01 3.5296E-11 0.1594
5.0119E+01 5.6234E+01 4.5265E-11 0.1457
5.6234E+01 6.3096E+01 5.6072E-11 0.1175
6.3096E+01 7.0795E+01 6.4397E-11 0.1061
7.0795E+01 7.9433E+01 8.1563E-11 0.1271
7.9433E+01 8.9125E+01 8.8895E-11 0.0907
8.9125E+01 1.0000E+02 1.2003E-10 0.0842
1.0000E+02 1.1220E+02 1.1793E-10 0.0877
1.1220E+02 1.2589E+02 1.3185E-10 0.1368
1.2589E+02 1.4125E+02 1.4977E-10 0.0828
1.4125E+02 1.5849E+02 1.3193E-10 0.1010
1.5849E+02 1.7783E+02 1.3083E-10 0.0965
1.7783E+02 1.9953E+02 1.3741E-10 0.0945
1.9953E+02 2.2387E+02 1.0233E-10 0.1064
2.2387E+02 2.5119E+02 8.4930E-11 0.1113
2.5119E+02 2.8184E+02 5.5794E-11 0.3192
2.8184E+02 3.1623E+02 3.9134E-11 0.1978
3.1623E+02 3.5481E+02 2.0646E-11 0.2085
3.5481E+02 3.9811E+02 9.9555E-12 0.2516
3.9811E+02 4.4668E+02 6.9388E-12 0.3832
4.4668E+02 5.0119E+02 3.1488E-12 0.5618
5.0119E+02 5.6234E+02 1.0875E-12 0.7128
5.6234E+02 6.3096E+02 0.0000E+00 0.0000
6.3096E+02 7.0795E+02 0.0000E+00 0.0000
7.0795E+02 7.9433E+02 0.0000E+00 0.0000
7.9433E+02 8.9125E+02 0.0000E+00 0.0000
8.9125E+02 1.0000E+03 0.0000E+00 0.0000
1.0000E+03 1.1220E+03 0.0000E+00 0.0000
1.1220E+03 1.2589E+03 0.0000E+00 0.0000
1.2589E+03 1.4125E+03 0.0000E+00 0.0000
1.4125E+03 1.5849E+03 0.0000E+00 0.0000
1.5849E+03 1.7783E+03 0.0000E+00 0.0000
1.7783E+03 1.9953E+03 0.0000E+00 0.0000
1.9953E+03 2.2387E+03 0.0000E+00 0.0000
2.2387E+03 2.5119E+03 0.0000E+00 0.0000
2.5119E+03 2.8184E+03 0.0000E+00 0.0000
2.8184E+03 3.1623E+03 0.0000E+00 0.0000
3.1623E+03 3.5481E+03 0.0000E+00 0.0000
3.5481E+03 3.9811E+03 0.0000E+00 0.0000
3.9811E+03 4.4668E+03 0.0000E+00 0.0000
4.4668E+03 5.0119E+03 0.0000E+00 0.0000
5.0119E+03 5.6234E+03 0.0000E+00 0.0000
5.6234E+03 6.3096E+03 0.0000E+00 0.0000
6.3096E+03 7.0795E+03 0.0000E+00 0.0000
7.0795E+03 7.9433E+03 0.0000E+00 0.0000
7.9433E+03 8.9125E+03 0.0000E+00 0.0000
8.9125E+03 1.0000E+04 0.0000E+00 0.0000
1.0000E+04 1.1220E+04 0.0000E+00 0.0000
1.1220E+04 1.2589E+04 0.0000E+00 0.0000
1.2589E+04 1.4125E+04 0.0000E+00 0.0000
1.4125E+04 1.5849E+04 0.0000E+00 0.0000
1.5849E+04 1.7783E+04 0.0000E+00 0.0000
1.7783E+04 1.9953E+04 0.0000E+00 0.0000
1.9953E+04 2.2387E+04 0.0000E+00 0.0000
2.2387E+04 2.5119E+04 0.0000E+00 0.0000
2.5119E+04 2.8184E+04 0.0000E+00 0.0000
2.8184E+04 3.1623E+04 0.0000E+00 0.0000
3.1623E+04 3.5481E+04 0.0000E+00 0.0000
3.5481E+04 3.9811E+04 0.0000E+00 0.0000
3.9811E+04 4.4668E+04 0.0000E+00 0.0000
4.4668E+04 5.0119E+04 0.0000E+00 0.0000
5.0119E+04 5.6234E+04 0.0000E+00 0.0000
5.6234E+04 6.3096E+04 0.0000E+00 0.0000
6.3096E+04 7.0795E+04 0.0000E+00 0.0000
7.0795E+04 7.9433E+04 0.0000E+00 0.0000
7.9433E+04 8.9125E+04 0.0000E+00 0.0000
8.9125E+04 1.0000E+05 0.0000E+00 0.0000
1.0000E+05 1.1220E+05 0.0000E+00 0.0000
1.1220E+05 1.2589E+05 0.0000E+00 0.0000
1.2589E+05 1.4125E+05 0.0000E+00 0.0000
1.4125E+05 1.5849E+05 0.0000E+00 0.0000
1.5849E+05 1.7783E+05 0.0000E+00 0.0000
1.7783E+05 1.9953E+05 0.0000E+00 0.0000
1.9953E+05 2.2387E+05 0.0000E+00 0.0000
2.2387E+05 2.5119E+05 0.0000E+00 0.0000
2.5119E+05 2.8184E+05 0.0000E+00 0.0000
2.8184E+05 3.1623E+05 0.0000E+00 0.0000
3.1623E+05 3.5481E+05 0.0000E+00 0.0000
3.5481E+05 3.9811E+05 0.0000E+00 0.0000
3.9811E+05 4.4668E+05 0.0000E+00 0.0000
4.4668E+05 5.0119E+05 0.0000E+00 0.0000
5.0119E+05 5.6234E+05 0.0000E+00 0.0000
5.6234E+05 6.3096E+05 0.0000E+00 0.0000
6.3096E+05 7.0795E+05 0.0000E+00 0.0000
7.0795E+05 7.9433E+05 0.0000E+00 0.0000
7.9433E+05 8.9125E+05 0.0000E+00 0.0000
8.9125E+05 1.0000E+06 0.0000E+00 0.0000
