# Supplementary material for: Demonstration of non-destructive and isotope-sensitive material analysis using a short-pulsed laser-driven epi-thermal neutron source
Source: Nat Commun. 2022 Mar 4;13:1173. doi: 10.1038/s41467-022-28756-0 (PMC8897477; doi:10.1038/s41467-022-28756-0)
Supplement: Supplementary file 3 — Source Data [file 41467_2022_28756_MOESM3_ESM.zip › Data/TimeUncertainty/10eV.csv]

1.0000E+00 1.1220E+00 0.0000E+00 0.0000
1.1220E+00 1.2589E+00 0.0000E+00 0.0000
1.2589E+00 1.4125E+00 0.0000E+00 0.0000
1.4125E+00 1.5849E+00 0.0000E+00 0.0000
1.5849E+00 1.7783E+00 0.0000E+00 0.0000
1.7783E+00 1.9953E+00 0.0000E+00 0.0000
1.9953E+00 2.2387E+00 0.0000E+00 0.0000
2.2387E+00 2.5119E+00 0.0000E+00 0.0000
2.5119E+00 2.8184E+00 0.0000E+00 0.0000
2.8184E+00 3.1623E+00 0.0000E+00 0.0000
3.1623E+00 3.5481E+00 0.0000E+00 0.0000
3.5481E+00 3.9811E+00 0.0000E+00 0.0000
3.9811E+00 4.4668E+00 0.0000E+00 0.0000
4.4668E+00 5.0119E+00 0.0000E+00 0.0000
5.0119E+00 5.6234E+00 0.0000E+00 0.0000
5.6234E+00 6.3096E+00 0.0000E+00 0.0000
6.3096E+00 7.0795E+00 0.0000E+00 0.0000
7.0795E+00 7.9433E+00 0.0000E+00 0.0000
7.9433E+00 8.9125E+00 0.0000E+00 0.0000
8.9125E+00 1.0000E+01 0.0000E+00 0.0000
1.0000E+01 1.1220E+01 0.0000E+00 0.0000
1.1220E+01 1.2589E+01 0.0000E+00 0.0000
1.2589E+01 1.4125E+01 0.0000E+00 0.0000
1.4125E+01 1.5849E+01 0.0000E+00 0.0000
1.5849E+01 1.7783E+01 0.0000E+00 0.0000
1.7783E+01 1.9953E+01 0.0000E+00 0.0000
1.9953E+01 2.2387E+01 0.0000E+00 0.0000
2.2387E+01 2.5119E+01 0.0000E+00 0.0000
2.5119E+01 2.8184E+01 0.0000E+00 0.0000
2.8184E+01 3.1623E+01 9.4326E-13 0.8842
3.1623E+01 3.5481E+01 4.6186E-13 1.0000
3.5481E+01 3.9811E+01 1.3235E-12 0.7320
3.9811E+01 4.4668E+01 0.0000E+00 0.0000
4.4668E+01 5.0119E+01 0.0000E+00 0.0000
5.0119E+01 5.6234E+01 0.0000E+00 0.0000
5.6234E+01 6.3096E+01 3.9269E-12 0.3806
6.3096E+01 7.0795E+01 2.8332E-12 0.5297
7.0795E+01 7.9433E+01 8.4424E-12 0.2926
7.9433E+01 8.9125E+01 7.3148E-12 0.2970
8.9125E+01 1.0000E+02 8.7658E-12 0.3215
1.0000E+02 1.1220E+02 8.5475E-12 0.3346
1.1220E+02 1.2589E+02 1.3431E-11 0.2359
1.2589E+02 1.4125E+02 2.3718E-11 0.2254
1.4125E+02 1.5849E+02 2.9771E-11 0.1699
1.5849E+02 1.7783E+02 3.7615E-11 0.1636
1.7783E+02 1.9953E+02 4.5918E-11 0.1593
1.9953E+02 2.2387E+02 6.2879E-11 0.1290
2.2387E+02 2.5119E+02 6.9233E-11 0.1091
2.5119E+02 2.8184E+02 1.0079E-10 0.0909
2.8184E+02 3.1623E+02 1.0196E-10 0.0931
3.1623E+02 3.5481E+02 1.3235E-10 0.0983
3.5481E+02 3.9811E+02 1.0131E-10 0.0922
3.9811E+02 4.4668E+02 1.3287E-10 0.1008
4.4668E+02 5.0119E+02 1.3911E-10 0.0773
5.0119E+02 5.6234E+02 1.3516E-10 0.0953
5.6234E+02 6.3096E+02 9.9783E-11 0.0912
6.3096E+02 7.0795E+02 7.2037E-11 0.1055
7.0795E+02 7.9433E+02 6.9605E-11 0.1864
7.9433E+02 8.9125E+02 4.0576E-11 0.1391
8.9125E+02 1.0000E+03 2.9063E-11 0.2422
1.0000E+03 1.1220E+03 1.8903E-11 0.2178
1.1220E+03 1.2589E+03 1.7506E-11 0.3902
1.2589E+03 1.4125E+03 4.0411E-12 0.3758
1.4125E+03 1.5849E+03 6.5979E-13 1.0000
1.5849E+03 1.7783E+03 4.5730E-13 1.0000
1.7783E+03 1.9953E+03 8.7326E-13 0.7067
1.9953E+03 2.2387E+03 0.0000E+00 0.0000
2.2387E+03 2.5119E+03 0.0000E+00 0.0000
2.5119E+03 2.8184E+03 0.0000E+00 0.0000
2.8184E+03 3.1623E+03 0.0000E+00 0.0000
3.1623E+03 3.5481E+03 0.0000E+00 0.0000
3.5481E+03 3.9811E+03 0.0000E+00 0.0000
3.9811E+03 4.4668E+03 0.0000E+00 0.0000
4.4668E+03 5.0119E+03 0.0000E+00 0.0000
5.0119E+03 5.6234E+03 0.0000E+00 0.0000
5.6234E+03 6.3096E+03 0.0000E+00 0.0000
6.3096E+03 7.0795E+03 0.0000E+00 0.0000
7.0795E+03 7.9433E+03 0.0000E+00 0.0000
7.9433E+03 8.9125E+03 0.0000E+00 0.0000
8.9125E+03 1.0000E+04 0.0000E+00 0.0000
1.0000E+04 1.1220E+04 0.0000E+00 0.0000
1.1220E+04 1.2589E+04 0.0000E+00 0.0000
1.2589E+04 1.4125E+04 0.0000E+00 0.0000
1.4125E+04 1.5849E+04 0.0000E+00 0.0000
1.5849E+04 1.7783E+04 0.0000E+00 0.0000
1.7783E+04 1.9953E+04 0.0000E+00 0.0000
1.9953E+04 2.2387E+04 0.0000E+00 0.0000
2.2387E+04 2.5119E+04 0.0000E+00 0.0000
2.5119E+04 2.8184E+04 0.0000E+00 0.0000
2.8184E+04 3.1623E+04 0.0000E+00 0.0000
3.1623E+04 3.5481E+04 0.0000E+00 0.0000
3.5481E+04 3.9811E+04 0.0000E+00 0.0000
3.9811E+04 4.4668E+04 0.0000E+00 0.0000
4.4668E+04 5.0119E+04 0.0000E+00 0.0000
5.0119E+04 5.6234E+04 0.0000E+00 0.0000
5.6234E+04 6.3096E+04 0.0000E+00 0.0000
6.3096E+04 7.0795E+04 0.0000E+00 0.0000
7.0795E+04 7.9433E+04 0.0000E+00 0.0000
7.9433E+04 8.9125E+04 0.0000E+00 0.0000
8.9125E+04 1.0000E+05 0.0000E+00 0.0000
1.0000E+05 1.1220E+05 0.0000E+00 0.0000
1.1220E+05 1.2589E+05 0.0000E+00 0.0000
1.2589E+05 1.4125E+05 0.0000E+00 0.0000
1.4125E+05 1.5849E+05 0.0000E+00 0.0000
1.5849E+05 1.7783E+05 0.0000E+00 0.0000
1.7783E+05 1.9953E+05 0.0000E+00 0.0000
1.9953E+05 2.2387E+05 0.0000E+00 0.0000
2.2387E+05 2.5119E+05 0.0000E+00 0.0000
2.5119E+05 2.8184E+05 0.0000E+00 0.0000
2.8184E+05 3.1623E+05 0.0000E+00 0.0000
3.1623E+05 3.5481E+05 0.0000E+00 0.0000
3.5481E+05 3.9811E+05 0.0000E+00 0.0000
3.9811E+05 4.4668E+05 0.0000E+00 0.0000
4.4668E+05 5.0119E+05 0.0000E+00 0.0000
5.0119E+05 5.6234E+05 0.0000E+00 0.0000
5.6234E+05 6.3096E+05 0.0000E+00 0.0000
6.3096E+05 7.0795E+05 0.0000E+00 0.0000
7.0795E+05 7.9433E+05 0.0000E+00 0.0000
7.9433E+05 8.9125E+05 0.0000E+00 0.0000
8.9125E+05 1.0000E+06 0.0000E+00 0.0000
