# Supplementary material for: Demonstration of non-destructive and isotope-sensitive material analysis using a short-pulsed laser-driven epi-thermal neutron source
Source: Nat Commun. 2022 Mar 4;13:1173. doi: 10.1038/s41467-022-28756-0 (PMC8897477; doi:10.1038/s41467-022-28756-0)
Supplement: Supplementary file 3 — Source Data [file 41467_2022_28756_MOESM3_ESM.zip › Data/TimeUncertainty/500eV.csv]

1.0000E+00 1.1220E+00 0.0000E+00 0.0000
1.1220E+00 1.2589E+00 0.0000E+00 0.0000
1.2589E+00 1.4125E+00 0.0000E+00 0.0000
1.4125E+00 1.5849E+00 0.0000E+00 0.0000
1.5849E+00 1.7783E+00 0.0000E+00 0.0000
1.7783E+00 1.9953E+00 0.0000E+00 0.0000
1.9953E+00 2.2387E+00 0.0000E+00 0.0000
2.2387E+00 2.5119E+00 0.0000E+00 0.0000
2.5119E+00 2.8184E+00 0.0000E+00 0.0000
2.8184E+00 3.1623E+00 0.0000E+00 0.0000
3.1623E+00 3.5481E+00 0.0000E+00 0.0000
3.5481E+00 3.9811E+00 0.0000E+00 0.0000
3.9811E+00 4.4668E+00 0.0000E+00 0.0000
4.4668E+00 5.0119E+00 0.0000E+00 0.0000
5.0119E+00 5.6234E+00 0.0000E+00 0.0000
5.6234E+00 6.3096E+00 0.0000E+00 0.0000
6.3096E+00 7.0795E+00 0.0000E+00 0.0000
7.0795E+00 7.9433E+00 0.0000E+00 0.0000
7.9433E+00 8.9125E+00 7.3259E-13 1.0000
8.9125E+00 1.0000E+01 3.8493E-12 0.5356
1.0000E+01 1.1220E+01 2.9966E-12 0.5944
1.1220E+01 1.2589E+01 3.9526E-12 0.3798
1.2589E+01 1.4125E+01 5.6052E-12 0.4167
1.4125E+01 1.5849E+01 1.2950E-11 0.2753
1.5849E+01 1.7783E+01 8.5653E-12 0.2965
1.7783E+01 1.9953E+01 2.7417E-11 0.1955
1.9953E+01 2.2387E+01 2.7907E-11 0.1613
2.2387E+01 2.5119E+01 3.4556E-11 0.1375
2.5119E+01 2.8184E+01 5.9671E-11 0.1391
2.8184E+01 3.1623E+01 6.7615E-11 0.1119
3.1623E+01 3.5481E+01 8.0843E-11 0.1122
3.5481E+01 3.9811E+01 1.0148E-10 0.0887
3.9811E+01 4.4668E+01 1.2658E-10 0.0839
4.4668E+01 5.0119E+01 1.2724E-10 0.0823
5.0119E+01 5.6234E+01 1.5742E-10 0.0756
5.6234E+01 6.3096E+01 1.6087E-10 0.0784
6.3096E+01 7.0795E+01 1.7892E-10 0.0769
7.0795E+01 7.9433E+01 1.3329E-10 0.0846
7.9433E+01 8.9125E+01 1.4122E-10 0.0959
8.9125E+01 1.0000E+02 9.6315E-11 0.0995
1.0000E+02 1.1220E+02 1.0688E-10 0.1251
1.1220E+02 1.2589E+02 5.4371E-11 0.1401
1.2589E+02 1.4125E+02 4.5509E-11 0.1636
1.4125E+02 1.5849E+02 3.7996E-11 0.2741
1.5849E+02 1.7783E+02 1.6192E-11 0.2231
1.7783E+02 1.9953E+02 7.4063E-12 0.3862
1.9953E+02 2.2387E+02 4.8603E-12 0.3646
2.2387E+02 2.5119E+02 3.0003E-12 0.4537
2.5119E+02 2.8184E+02 0.0000E+00 0.0000
2.8184E+02 3.1623E+02 0.0000E+00 0.0000
3.1623E+02 3.5481E+02 0.0000E+00 0.0000
3.5481E+02 3.9811E+02 0.0000E+00 0.0000
3.9811E+02 4.4668E+02 0.0000E+00 0.0000
4.4668E+02 5.0119E+02 0.0000E+00 0.0000
5.0119E+02 5.6234E+02 0.0000E+00 0.0000
5.6234E+02 6.3096E+02 0.0000E+00 0.0000
6.3096E+02 7.0795E+02 0.0000E+00 0.0000
7.0795E+02 7.9433E+02 0.0000E+00 0.0000
7.9433E+02 8.9125E+02 0.0000E+00 0.0000
8.9125E+02 1.0000E+03 0.0000E+00 0.0000
1.0000E+03 1.1220E+03 0.0000E+00 0.0000
1.1220E+03 1.2589E+03 0.0000E+00 0.0000
1.2589E+03 1.4125E+03 0.0000E+00 0.0000
1.4125E+03 1.5849E+03 0.0000E+00 0.0000
1.5849E+03 1.7783E+03 0.0000E+00 0.0000
1.7783E+03 1.9953E+03 0.0000E+00 0.0000
1.9953E+03 2.2387E+03 0.0000E+00 0.0000
2.2387E+03 2.5119E+03 0.0000E+00 0.0000
2.5119E+03 2.8184E+03 0.0000E+00 0.0000
2.8184E+03 3.1623E+03 0.0000E+00 0.0000
3.1623E+03 3.5481E+03 0.0000E+00 0.0000
3.5481E+03 3.9811E+03 0.0000E+00 0.0000
3.9811E+03 4.4668E+03 0.0000E+00 0.0000
4.4668E+03 5.0119E+03 0.0000E+00 0.0000
5.0119E+03 5.6234E+03 0.0000E+00 0.0000
5.6234E+03 6.3096E+03 0.0000E+00 0.0000
6.3096E+03 7.0795E+03 0.0000E+00 0.0000
7.0795E+03 7.9433E+03 0.0000E+00 0.0000
7.9433E+03 8.9125E+03 0.0000E+00 0.0000
8.9125E+03 1.0000E+04 0.0000E+00 0.0000
1.0000E+04 1.1220E+04 0.0000E+00 0.0000
1.1220E+04 1.2589E+04 0.0000E+00 0.0000
1.2589E+04 1.4125E+04 0.0000E+00 0.0000
1.4125E+04 1.5849E+04 0.0000E+00 0.0000
1.5849E+04 1.7783E+04 0.0000E+00 0.0000
1.7783E+04 1.9953E+04 0.0000E+00 0.0000
1.9953E+04 2.2387E+04 0.0000E+00 0.0000
2.2387E+04 2.5119E+04 0.0000E+00 0.0000
2.5119E+04 2.8184E+04 0.0000E+00 0.0000
2.8184E+04 3.1623E+04 0.0000E+00 0.0000
3.1623E+04 3.5481E+04 0.0000E+00 0.0000
3.5481E+04 3.9811E+04 0.0000E+00 0.0000
3.9811E+04 4.4668E+04 0.0000E+00 0.0000
4.4668E+04 5.0119E+04 0.0000E+00 0.0000
5.0119E+04 5.6234E+04 0.0000E+00 0.0000
5.6234E+04 6.3096E+04 0.0000E+00 0.0000
6.3096E+04 7.0795E+04 0.0000E+00 0.0000
7.0795E+04 7.9433E+04 0.0000E+00 0.0000
7.9433E+04 8.9125E+04 0.0000E+00 0.0000
8.9125E+04 1.0000E+05 0.0000E+00 0.0000
1.0000E+05 1.1220E+05 0.0000E+00 0.0000
1.1220E+05 1.2589E+05 0.0000E+00 0.0000
1.2589E+05 1.4125E+05 0.0000E+00 0.0000
1.4125E+05 1.5849E+05 0.0000E+00 0.0000
1.5849E+05 1.7783E+05 0.0000E+00 0.0000
1.7783E+05 1.9953E+05 0.0000E+00 0.0000
1.9953E+05 2.2387E+05 0.0000E+00 0.0000
2.2387E+05 2.5119E+05 0.0000E+00 0.0000
2.5119E+05 2.8184E+05 0.0000E+00 0.0000
2.8184E+05 3.1623E+05 0.0000E+00 0.0000
3.1623E+05 3.5481E+05 0.0000E+00 0.0000
3.5481E+05 3.9811E+05 0.0000E+00 0.0000
3.9811E+05 4.4668E+05 0.0000E+00 0.0000
4.4668E+05 5.0119E+05 0.0000E+00 0.0000
5.0119E+05 5.6234E+05 0.0000E+00 0.0000
5.6234E+05 6.3096E+05 0.0000E+00 0.0000
6.3096E+05 7.0795E+05 0.0000E+00 0.0000
7.0795E+05 7.9433E+05 0.0000E+00 0.0000
7.9433E+05 8.9125E+05 0.0000E+00 0.0000
8.9125E+05 1.0000E+06 0.0000E+00 0.0000
